# Supplementary material for: A globally distributed durophagous marine reptile clade supports the rapid recovery of pelagic ecosystems after the Permo-Triassic mass extinction
Source: Commun Biol. 2022 Nov 14;5:1242. doi: 10.1038/s42003-022-04162-6 (PMC9663502; doi:10.1038/s42003-022-04162-6)
Supplement: Supplementary file 4 — Supplementary Data 2 [file 42003_2022_4162_MOESM4_ESM.txt]

#NEXUS
[written Sat Oct 08 19:50:36 PDT 2022 by Mesquite  version 3.6 (build 917) at DESKTOP-E24I2PS/192.168.2.145]

BEGIN TAXA;
	TITLE Taxa;
	DIMENSIONS NTAX=47;
	TAXLABELS
		Seymouriidae Synapsida Parareptilia Captorhinidae Araeoscelidia Rhynchocephalia Squamata Prolacerta Trilophosaurus Rhynchosauria Archosauriformes Claudiosaurus Coelurosauravus Kuehneosauridae Acerosodontosaurus Tangasaurus Youngina Thadeosaurus Lanthanolania Orovenator Sophineta Pamelina Tanystropheus Choristodera Macrocnemus Hovasaurus 'Anarosaurus-Dactylosaurus' Simosaurus Placodus Pistosauridae Askeptosaurus Clarazia Thalattosaurus Helveticosaurus Largocephalosaurus Sinosaurosphargis Wumengosaurus Nanchangosaurus Hupehsuchus Chaohusaurus Utatsusaurus Cartorhynchus Sclerocormus_parviceps Odontochelys Sclerocormus_cf._S._parviceps Eusaurosphargis Omphalosaurus 
	;

END;


BEGIN CHARACTERS;
	TITLE  Character_Matrix;
	DIMENSIONS  NCHAR=220;
	FORMAT DATATYPE = STANDARD RESPECTCASE GAP = - MISSING = ? SYMBOLS = "  0 1 2 3 4 5";
	CHARSTATELABELS 
		1 '008_Preorbital and postorbital regions of skull' /  _of_subequallength_ _preorbital_region_distinctly_longer_than_postorbital_region_ _postorbital_region__distinctly_longer_,
		2 '002_Premaxilla postnarial process, restricting the contact of the maxilla to the external nares  even excluding maxilla' /  _without_ _with_,
		3 '033_Premaxillae' /  enter_internal_naris_ _excluded_,
		4 '083_Shape of premaxilla' /  Horizontal_ventral_margin_ ' down-turned ventral margin ',
		5 '088_Form of suture between premaxilla and maxilla above dentigerous margin' /  Simple_vertical__diagonal_contact_ _notch_present_in_maxilla_,
		6 '003_Snout' /  _unconstricted_ _constricted_,
		7 '126_Maxilla ascending process between naris and orbit' /  _absent_ _present_,
		8 '127_Maxilla extends to posterior orbital margin' /  TRUE FALSE,
		9 '128_Maxilla orbital exposure' /  _absent_ _present_,
		10 '004_Nasals' /  _shorter_ _longer__than_frontals,
		11 '005_Nasals  ' /  meet_in_dorsomedial_suture ' separated from one another by nasal processes of the premaxillae extending back to the frontal bone(s) ',
		12 '153_Nasals' /  paired fused lost,
		13 'Nasal, extends anteriorly much beyond exn' /  false true,
		14 '129_Lacrimal duct' /  enclosed_by_lacrimal_only_ _lateral_border_formed_by_maxilla_,
		15 '181_Lacrimal' /  enters_the_orbital_margin_ _remains_excluded_therefrom_due_to_an_extemal_contact_between_the_posteroventral_part_of_the_prefrontal_and_the_posterodorsal_margin_of_the_maxilla_,
		16 '006_The lacrimal' /  _present_and_enters_the_external_naris_ _present_but_remains_excluded_from_the_external_naris_by_a_contact_of_maxilla_and_nasal_ _absent_,
		17 '084_External nares' /  Separate_ ' single, medial naris ',
		18 '085_External nares location' /  Marginal_ _close_to_midline_,
		19 '086_External nares shape' /  Rounded_ _elongate_,
		20 '087_Septomaxilla' /  _present_ _absent_,
		21 '007_The prefrontal and postfrontal' /  _separated_by_the_frontal_along_the_dorsal_margin_of_the_orbit_ _a_contact_of_prefrontal_and_postfrontal_excludes_the_frontal_from_the_dorsal_margin_of_the_orbit_,
		22 '130_Prefrontal palatine antorbital contact' /  _narrow_forming_less_than_one_third_the_transverse_distance_between_the_orbits_ _forming_at_least_one_half_the_distance_,
		23 '179_Prefrontal and maxilla' /  do_not_meet_due_to_a_contact_of_lacrimal_and_nasal_ _prefrontal_contacts_maxilla_anteriorly_and_thereby_separates_lacrimal_and_nasal_from_one_another_,
		24 '082_Upper temporal fenestra' /  Oval_in_outline_and_not_elongated_caudally_ _elongated_caudally_with_inner_surface_of_parietal_and_squamosal_facing_dorsally_,
		25 '178_Frontal' /  widely_separated_from_the_upper_temporal_fossa_ _narrowly_approaches_or__enters_the_anteromcdial_margin_of_the_upper_temporal_fossa_,
		26 '010_Frontal(s)  distinct posterolateral processes' /  _without_ _with_,
		27 '154_Frontal anterior margins' /  frontal_suture_with_nasal_transverse_ _oblique_forming_an_angle_of_at_least_30_??_with_long_axis_of_the_skull_,
		28 '155_Frontal proportions' /  length_exceeds_width_by_at_least_four_times_ _length_no_greater_than_twice_the_width_,
		29 'frontal, butterfly-shaped with antero- and postero-lateral processes' /  false true,
		30 '089_Postorbital and parietal contact' /  _absent_ _present_,
		31 '131_Postorbital posterior extent' /  terminates_prior_to_reaching_posterior_limit_of_parietal_ _extends_to_at_least_the_posterior_limit_of_the_parietal_,
		32 '185_Postorbital: posterior process contacting squamosall' /  long short,
		33 '184_The postorbital' /  _in_contact_with_the_supratemporal_ not_in_contact,
		34 '090_Postfrontal' /  _excluded_from_upper_temporal_fenestra_ _enters_upper_temporal_fenestra_,
		35 '012_Pineal foramen' /  _close_to_the_middle_of_the_skull_table_ _displaced_anteriorly_ _absent_,
		36 '013_Parietal skull table' /  _broad_ _weakly_constricted_ ' strongly constricted (at least posteriorly) ' _forms_a_sagittal_crest_,
		37 '157_Parietal shelf for adductor musculature' /  _absent_ _present_as_shallow_excavations_on_the_lateral_parietal_margin_,
		38 '177_Skull roof  distinct posterior emargination' /  absent present,
		39 '014_Postparietals' /  _present_ _absent_,
		40 '015_Tabulars' /  _present_ _absent_,
		41 '016_The jugal ' /  no_farther_than_to_the_middle_of_the_cheek_region _nearly_to_the_posterior_end_of_the_skull_,
		42 '091_Subtemporal process of jugal' /  ' robust with height >50 % of length ' ' slender with height <50 % of length ' _absent_,
		43 '017_Lower temporal fossa' /  _absent_ _present_and_closed_ventrally_ _present_but_open_ventrally_,
		44 '018_Squamosal' /  descends_to_ventral_margin_of_skull_ _reaches_only_the_approximate_mid_level_of_the_lower_temporal_fossa_ _remains_distinctly_restricted_to_the_dorsal_region_of_the_cheek_,
		45 '132_Squamosal Occipital flange' /  absent_or_poorly_developed_forming_only_a_thin_ridge_ _well_developed_forming_a_broadly_exposed_lappet_,
		46 '019_Quadratojugal' /  _present_ _absent_,
		47 '182_Quadratojugal' /  remains_restricted_to_the_ventral_margin_of_the_cheek_ _shows_distinct_dorsal_extension_,
		48 '020_Quadratojugal  anterior process' /  present absent,
		49 '021_Supratemporals' /  _present_ _absent_,
		50 '115_Supratemporal' /  stout_and_short_ ' long and slender, projecting far anteriorly ' same_as_1_but_also_contacting_the_frontal,
		51 supratemporal_occipital_lappet /  absent present,
		52 '023_Exoccipitals  meet dorsal to the basioccipital condyle' /  TRUE FALSE,
		53 '024_Supraoccipital' /  _exposed_more_or_less_vertically_on_occiput_ _more_or__less_horizontally_at_posterior_end_of_parietal_skull_table_,
		54 '025_Occipital crest' /  _absent_ _present_,
		55 '098_Paroccipital process' /  ends_freely_ _reaches_suspensorium_,
		56 '158_Paroccipital processes' /  extend_laterally_forming_90??_with_parasagittal_plane_ _deflected_posterolaterally_at_an_angle_of_about_20??_from_the_transverse_width_of_the_skull_ _deflected_dorsolaterally_at_an_angle_of_nealry_45??_,
		57 '159_Paroccipital processes' /  _slender_ _heavy_with_anteroposterior_dimension_at_least_one_third_greater_than_dorsoventral_dimension_,
		58 '026_Quadrate' /  has_straight_posterior_margin_ '  the quadrate shaft deeply excavated (concave) posteriorly ',
		59 '027_Quadrate' /  _covered_by_squamosal_and_quadratojugal_in_lateral_view_ _exposed_in_lateral_view_,
		60 '156_Quadrate anterior process' /  'long, extending forward along its sutural contact with the quadrate process of the pterygoid to nearly reach the level of the transverse flange ' ' short, not extending anteriorly beyond 55 % the length of the quadrate process of the pterygoid ',
		61 '029_Lateral conch on quadrate' /  _absent_ _present_,
		62 '160_Prootic/ parietal contact' /  _absent_ _present_,
		63 '133_Stapes morphology' /  robust_with_its_greatest_depth_exceeding_one_third_of_its_total_length_ _slender_with_the_length_at_least_four_times_the_depth_,
		64 '134_Stapedial dorsal process' /  present_as_ossified_process_ _absent_,
		65 '161_Medial wall of inner ear' /  _unossified_ _ossified_,
		66 '135_Basi / parasphenoid ratio' /  narrowest_transverse_width_no_more_than_60_%_of_the_maximum_length_measured_from_basipterygoid_process_to_posteriormost_limit_ ' narrowest part (waist) exceeds 8O % of the length ',
		67 '136_Ventral braincase tubera' /  absent _present_and_restricted_to_baSioccipital_ ' present, very large, and restricted to basisphenoid ',
		68 '137_Basioccipital/basisphenoid relationship' /  floor_of_braincase_with_gap_between_both_elements_ _elements_fused_to_floor_brain_cavity_,
		69 '138_Sphenethmoid' /  _present_ _absent_,
		70 '028_Dorsal wing of epipterygoid' /  _broad_ _narrow_,
		71 '096_Orientation of basipterygoid processes' /  _anterolateral_ _lateral_,
		72 '030_Palate' /  _kinetic_ _akinetic_,
		73 '125_Choana palatal exposure:' /  parallel_to_medial_border_of_maxilla_ _deflected_posteromedially_ _hidden_in_palatal_view_,
		74 '031_Suborbital fenestra' /  _absent_ _present_,
		75 '139_Palatal process of pterygoid' /  extends_anterior_to_the_anterior_limit_of_the_palatine_ _forms_oblique_suture_with_palatine_but_process_ends_before_reaching_anterior_limit_of_palatine_ _forms_transverse_suture_with_palatine_,
		76 '032_Pterygoid flanges' /  _well_developed_ _strongly_reduced_,
		77 '142_Pterygoid transverse flange' /  extends_ventrally_below_the_level_of_the_maxillary_tooth_row_ not,
		78 '164_Transverse flange lateral margin' /  posterolateral_margin_forms_sharp_edge_with_anteromedial_margin_ _posterolateral_margin_merges_smoothly_into_anteromedial_margin_forming_a_smoothly_convex_lateral_outline_,
		79 '140_Orientation of transverse flange of pterygoid' /  directed_predominantly_laterally_ anterolaterally,
		80 'L148.Pterygoids in contact anteriorly (0)' /  'Pterygoids in contact anteriorly (0) separated anteriorly (1).',
		81 '162_Interpterygoid vacuity' /  anterior_end_tapers_sharply_ _anterior_border_crescentic_ _absent_,
		82 '141_Cultriform process' /  long_exceeding_length_of_parasphenoid_body_and_reaching_forward_to_the_level_of_the_posterior_limit_of_the_internal_nares_ _short_not_reaching_the_level_of_the_internal_nares_,
		83 '034_Ectopterygoid' /  _present _absent_,
		84 '093_Contact between ectopterygoid and jugal' /  No_contact_or__restricted_area_of_contact_approximately_equal_to_or__less_than_contact_between_ectopterygoid_and_pterygoid_ _ectopterygoid_expanded_caudally_,
		85 '094_Contact between ectopterygoid and maxilla' /  _present_ _absent_,
		86 '095_Shape of ectopterygoid along suture with pterygoid' /  Transversely_broad_ _posteroventrally_elongate_and_does_not_reach_lateral_corner_of_transverse_flange_ _posteroventrally_elongate_and_reaches_corner_of_transverse_flange_,
		87 '022_Mandibular articulations' /  _approximately_on_a_level_with_occipital_condyle_ _displaced_to_a_level_distinctly_behind_occipital_condyle_ _positioned_anterior_to_the_occipital_condyle_,
		88 '037_Splenial bone' /  _enters_the_mandibu_lar_symphysis_ _remains_excluded_therefrom_,
		89 '124_Dentary symphysis' /  _straight_ _recurved_,
		90 '035_Retroarticular process of 1ower jaw' /  _absent_ _present_,
		91 '101_Upturned retroarticular process' /  _absent_ _present_,
		92 '036_Distinct dorsal process of lower jaw formed by the coronoid only' /  _absent_ _present_,
		93 '183_Two or more coronoids' /  _present_ _absent_,
		94 '165_Meckelian fossa faces' /  mediodorsally_ _dorsally_due_to_greatly_expanded_prearticular_,
		95 '143_Surangular' /  extends_anterior_to_coronoid_eminence_ _terminates_prior_to_reaching_eminence_,
		96 '166_Surangular lateral shelf' /  _absent_ _present_,
		97 '167_Angular lateral exposure' /  exposed_along_one_third_the_lateral_face_of_the_mandible_ _exposed_only_as_a_small_sliver_along_the_lateral_face_ _absent_from_lateral_aspect_,
		98 Angular_maximum_exposed_height_relative_to_surangular /  subequal_or_angular_deeper angular_clearly_shallower,
		99 '168_Prearticular' /  extends_anterior_to_coronoid_eminence_ _terminates_prior_reaching_eminence_,
		100 '038_Tooth implantation' /  _subthecodont_ _thecodont_ _ankylothecodont_ attached_to_the_surface,
		101 '039_One or two caniniform teeth  on maxilla' /  present absent,
		102 '092_The contact between vomer and maxilla' /  _absent_ _present_,
		103 Large_scleral_ring_filling_the_orbit /  absent present,
		104 '152_Premaxilla dentition' /  4_or_more 3_or_less edentulous,
		105 '117_Anterior (premaxillary and dent"ry) teelh' /  _upright_ _strongly_procumbent_,
		106 '118_The maxillary tooth row' /  _restricted_to_a_level_in_front_of_the_posterior_margin_of_the_orbit_ _it_extends_backward_,
		107 '116_Diastema between maxillary and premaxillary teeth' /  absent present,
		108 '097_Parasphenoid teeth' /  _present_ _absent_,
		109 '099_Palatine teeth' /  _present_ _absent_,
		110 '163_Dentition on transverse flange of pterygoid' /  present_as_shagreen_of_teeth_ _present_but_with_one_large_distinct_row_of_teeth_along_the_posterior_edge_of_the_transverse_flange_ _edentulous_,
		111 '100_Teeth on palatine ramus of pterygoid' /  _present_ _absent_,
		112 '121_Heavy, conical teeth on vomer' /  _absent_ _present_,
		113 '122_Button-like, durophagous teeth' /  _absent_ _present_,
		114 'L149.Marginal teeth with convex (0)' /  'Marginal teeth with convex (0)' 'concave (1) lingual surface of crown.',
		115 '040_Vertebrae' /  _notochordal_ _nonnotochordal_,
		116 '041_Vertebrae' /  _amphicoelous_ _platycoelous_ _other_,
		117 '187_Neck' /  'short, with 5 or less vertebrae' long_with_more_than_5_vertebrae,
		118 '174_Ratio of length of centra of mid-cervical and mid-dorsal vertebrae' /  '1.0>=' ' >1.0 ' ' >1.5 ',
		119 '042_Dorsal intercentra' /  _present_ _absent_,
		120 '043_Cervical intercentra' /  _present_ _absent_,
		121 '044_Zygosphene-zygantrum articulation' /  _absent_ _present_,
		122 'L140.Neural canal evenly proportioned (0)' /  'Neural canal evenly proportioned (0) distinctly higher than wide (1)' 'wider than high (2) in Saurosphargis and Sinosaurosphargis.',
		123 '045_Sutural facets receiving the pedicels of the neural arch on the dorsal surface of the centrum in the dorsal region' /  _narrow_ ' expanded into a cruciform  butterfly-shaped platform ',
		124 '046_Transverse processes of neural arches of the dorsal region' /  _relatively_short_ _distinctly_elongated_ transverse_process_absent,
		125 '107_Ratio of lengths of caudal transverse processes and centra' /  '>1.0' '1.0>=',
		126 '169_Caudal lateral projections (transverse processes)  beyond fifth caudal' /  _absent_ _present_,
		127 Strong_caudal_neural_spine_anticlination /  absent present,
		128 '047_Pre-and postzygapophyses do not  show an anteroposterior trend of increasing inclination within the dorsal and sacral region' /  TRUE FALSE,
		129 '048_Cervical ribs,  a distinct free anterior process' /  absent present,
		130 '049_The number of sacral ribs' /  _two_ _three_ _four_or_more,
		131 '102_Slender and tapering cervical ribs at low angle to vertebrae' /  _absent_ _present_,
		132 '103_Neural arches of mid-dorsals' /  _shallowly_excavated_ _deeply_excavated_,
		133 '104_Most trunk ribs' /  _dichocephalous_ _holocephalous_but_not_clearly_articulating_with_the_neural_arch_only_ _holocephalous_and_only_articulating_with_the_neural_arch_,
		134 'L141.Dorsal ribs without (0)' /  'Dorsal ribs without (0)' 'with distinct, fan-shaped uncinate process on the convex margin (1)' 'on the concave margin (2)' 'with a distinct crest on the dorsal surface of the shoulder region (3).',
		135 'L145.Dorsal ribs slender (0)' /  'Dorsal ribs slender (0) ' 'dorsal ribs transversely broadened (1)' 'dorsal ribs transversely broadened and in antero-posterior contact with each other, forming closed ?  rib-basket?',
		136 '105_Second sacral rib' /  _not_bifurcate_ _bifurcate_,
		137 '108_Distal width of haemal spine' /  _equivalent_to_proximal_width_ _tapering_ _wider_than_proximal_width_,
		138 '144_Atlantal ribs' /  _ossified_ _not_ossified,
		139 'L072.Rib, pachyostosis' /  absent present,
		140 '109_Gastralia' /  _present_ _absent_,
		141 'Lateral gastralia, expanded and flat' /  false true,
		142 'L131.Median gastral element angulated (0)' /  angled_anteriorly 'straight (1).' angled_posterirorly absent,
		143 'L136.Osteoderms absent (0)' /  'Osteoderms absent (0) present (1)' 'present, dense and in sutural contact, providing closed dorsal body cover (2).',
		144 Body_compression /  'semi-round to slightly compressed dorsoventrally' 'strongly flattend dorso-ventrally' bilaterally_compressed,
		145 '051_Cleithrum' /  _present_ _absent_,
		146 '052_Clavicles  medially' /  _broad_ _narrow_,
		147 '053_Clavicles  to the interclavicle' /  _positioned_anteroventrally_ _dorsally_,
		148 '054_Clavicle  surface of scapula' /  ' applied to the anterior (lateral) ' _to_the_medial_,
		149 '056_Posterior process on interclavicle' /  _elongate_ _short_ _rudimentary_or_absent,
		150 '057_Supraglenoid buttress' /  _present_ _absent_,
		151 '111_Cranial margin of interclavicle' /  lacks_a_notch _has_distinct_notch_,
		152 '112_Caudal stem of interclavicle expansion' /  lascks_distnctive_expansion has_distinct_expansion,
		153 '081_Mineralized sternum' /  _absent_ _present_,
		154 '119_Scapula' /  _represented_by_a_broad_blade_of_bone_ ' slender, high, and narrow ' _with_a_constriction_separating_a_ventral_glenoidal_portion_from_a_posteriorly_directed_dorsal_wing,
		155 '110_Coracoid process' /  _small_ _large_,
		156 '123_Coracoid ossifications' /  one two,
		157 '055b_Interclavicle anterior process or triangle' /  conspicuously_present absent,
		158 '059_Pectoral fenestration' /  _absent_ _present_,
		159 '060_Humerus' /  _rather_straight_ ' "curved" ',
		160 'Humerus, anterior flange' /  absent present,
		161 '146_Humeral distal articulations' /  distinct_trochlea_and_capitellum_ _low_double_condyle_,
		162 '064_The ectepicondylar groove' /  _open_and_notched_anteriorly_ _open_without_anterior_notch_ ' closed (i.e., ectepicondylar foramen  present)' absent,
		163 '065_Entepicondylar foramen' /  _present_ _absent_,
		164 '176_Supinator process: large angled away irom humeral shaft' /  'large, angled away from humeral shaft' 'large, confluent with shaft' small_or_absent,
		165 '066_Radius' /  _shorter_than_ulna_ _longer_than_ulna_ _approximately_the_same_length_,
		166 'Radius, anterior flange' /  absent present,
		167 'L126.Distal end of ulna not (0)' /  'Distal end of ulna not (0)' 'distinctly (1) expanded (Sander et al., 1997' 'the short ulna of plesiosaurs with a convex postaxial margin is here treated as not comparable [?]).',
		168 '147_Olecranon' /  _well_developed_ _small_or_absent,
		169 '188_Ulnare' /  wider_than_long longer_than_wide as_long_as_wide,
		170 Radiale_larger_than_other_capals /  false true,
		171 '148_Metacarpal IV' /  _longer_than_metacarpal_III_ _equal_or_shorter,
		172 Forelimb_digits /  at_least_some_divergent all_convergent,
		173 '113_Dorsal margin of ilium anterior process' /  absent present,
		174 '175_Pubic tubercle' /  if_present_small_and_and_directed_anteroventrally_ _large_and_strongly_turned_ventrally_tl,
		175 'L142.Ischium a broad, ?kidney-shaped? plate (0)' /  'Ischium a broad, ?kidney-shaped? plate (0)' 'with concave posterior and anterior margins (1).',
		176 '069_Acetabulum' /  _oval_ _circular_,
		177 'Femur, distal and proximal extremities' /  subequal_widths distal_one_much_wider,
		178 '070_Femoral shaft' /  _stout_and_straight_ _slender_and_sigmoidally_curved_,
		179 '073_Anterior femoral condyle relative to posterior condyle' /  _larger_and_extends_further_distally_ ' smaller/equisized and of subequal extent distally ',
		180 '149_Fibula' /  _bowed_away_from_tibia_ _straight_and_not_bowed_away_,
		181 '170_Tibia/astragalus articulation' /  loose_fitting _tightly_fitting_with_well_developed_articulation_,
		182 '150_Astragalus/ distal tarsal IV articulation' /  articulation_poorly_defined_ _well_defined_ _absent_,
		183 '075_Calcaneal tuber' /  _absent_ _present_,
		184 '076_Distal tarsal 1' /  _present_ _absent_,
		185 '077_Distal tarsal 5' /  _present_ _absent_,
		186 '079_Metatarsal 5' /  _long_and_slender_ _distinctly_shorter_than_the_other_metatarsals_and_with_a_broad_base_,
		187 '080_Metatarsal 5' /  _straight_ ' "hooked" ',
		188 '172_Metatarsal V plantal tubercle' /  _absent_ _present_,
		189 '173_Metatarsal 1/ IV ratio' /  1_greater_than_50_%_the_length_of_IV_ _I_less_than_50_%_the_length_of_IV_,
		190 '011_Parietal(s)  in the adult' /  _paired_ _fused_in_their_posterior_part_only_ _fully_fused_,
		191 '072_Distal femoral condyles' /  _prominent_ _do_not_project_markedly_beyond_shaft_,
		192 '078_Total number of tarsal ossifications' /  _four_or_more _less_than_four_,
		193 '106_Proximal caudal neural spine height' /  'Moderately tall with heightllength > l.0 and <2.0 ' 'low with height/length < 1.0' ' tall with heightllength >2.0 and <3.0 ' ' very tall with heightllength >3.0 ',
		194 'L135.Total number of carpal ossifications more than 3 (0)' /  'Total number of carpal ossifications more than 3 (0) three (1)' 'two (2).',
		195 Premaxilla_longer_than_maxilla /  false true,
		196 '001_Premaxillae' /  _small_ _large_,
		197 '180_Nares' /  _positioned_anteriorly_ _situated_in_the_central_or_posterior_area_of_the_antorbital_skull_portion_,
		198 '145_Humeral torsion: proximal and distal ends of humerus' /  _set_off_at_45??_angles_from_one_another_ _angle_between_opposing_ends_reduced_to_not_more_than_20??_,
		199 '186_Dorsal count' /  19_or_more 18_or_less,
		200 '074_Foramen for the supposed passage of the pes artery' /  _present_ _absent_between_astragalus_and_calcaneum_,
		201 '171_Astragalus and calcaneum' /  never_fused_in_adult_ _fused_ _hinge_present_,
		202 '058_Coracoid foramen' /  _enclosed_by_coracoid_ossification_ _lies_between_coracoid_and_scapula_,
		203 '067_Iliac blade' /  _well_developed_ _reduced_,
		204 '120_Femur, internal trochanter' /  ' well-developed ' _reduced_,
		205 '061_Deltopectoral crest' /  _well_developed_ _reduced_,
		206 '068_Thyroid fenestra' /  _absent_ _present_,
		207 '009_Upper temporal fossae' /  _absent_ _present_and_subequal_in_size__slightly_larger_than_the_orbit_ _present_and_distinctly_larger_than_the_orbit_ _present_and_distinctly_smaller_than_the_orbit_,
		208 '050_Sacral (and caudal) ribs of transverse processes  to their respective centrum' /  _sutured_ _fused_,
		209 '062_Insertional crest for latissimus dorsi muscle' /  _prominent_ _reduced_,
		210 '114_Pubis, processus lateralis' /  _present_ absent,
		211 '151_Number of pedal centralia' /  both_lateral_and_medial_centralia_present_ _medial_pedal_centrale_lost_ _both_centralia_lost_,
		212 '063_Humerus  epicondyles' /  prominent _reduced_,
		213 '071_Intertrochanteric fossa' /  _deep_ _distinct_but_reduced_ _rudimentary_or_absent,
		214 'Nasal, reaching the tip of snout' /  false true,
		215 Flat_gastral_elements_with_caudad_one_outlying_the_craniad_one /  absent present,
		216 Pineal_foramen_position_relative_to_orbit /  posterior between_orbits,
		217 Rostral_and_caudal_median_ridges_on_neural_spines /  absent present,
		218 'Carpus elongated, as long as the more distal elements or longer' /  false true,
		219 'The dental system is dental battery (ref. Sander et al. 2003)' /  absent present edentulous,
		220 'Orange peel-like enamel surface' /  absent present ; 
	MATRIX
	Seymouriidae                   00000000000000000000100??00000010?0000000?0000000000000000000000000000000000000000000000000000000?00000001010(0 1)11000000000000100000000(0 1)1000?0??000000000000010000000000000000000000000000000000000000000000000000000000000?00
	Synapsida                      (0 1)0000000(0 1)(0 1)0000000000000??000011(0 1)0?100(0 1)0000101000(0 1)0000000000000000000000000000000000000000(0 1)0000(0 1)0000000000(0 1)01(0 1)100000010000000100000010?0000?0??00000000000(0 1)010000000000001000(0 1)0000000000000000000(0 2)00000(0 1)000000000000000000000
	Parareptilia                   (0 1)00000(0 1)10000000(0 1)0000(0 1)1(0 1)??(0 1)0(0 1)010(0 1)0?(0 1)000000?(0 1)(0 1)10000000000000000000(0 1)(0 1)(0 1)(0 1)000001(0 1)00(0 1)(0 1)0(0 1)(0 1)00002(0 1)010(0 1)1(0 1)(0 1)(0 1)00(0 1)0(0 1)00000010{0 1}000000(0 1)000000011000(0 1)000?(0 2)000?0?3(0 1 2)(0 1)00000?000000(0 1)0000(0 1 2)0(1 2)000(0 1)(0 1)000(0 1)00(0 1)0010000000000000(0 1)00000(0 1)01000000000(1 2)000000{0 1}00
	Captorhinidae                  00010001000000000000000??00001011?(0 1)000010?001000000?0000000100000000000001000000001???0000?0100000000100000100000000000000?01000000000000001?000?000001000000000000200000000000000000000000000002000000000000000000000000000
	Araeoscelidia                  1000000100000?0000000000010001011000000000(0 1)010000001000000010?00?000??0001000010000010010000100000000000000000000000110000?01000000100001001?0000000001010101000000(1 2)00001000000000000000000010001000000000000030001000000000
	Rhynchocephalia                0(0 2)000010100001?(1 2)000001100(0 1)0001(0 1)011(0 1)(0 2)1011(0 1)1(1 2)010(0 1)1(0 1)0010(0 1)1(0 1)0111(0 1)111001(0 1)1100011010000100(0 1)2010101101011131(0 1)00000102(0 1)000(0 1)010(0 1)0100011000000100(0 1)(1 2)100?00011100(0 1)0010001000(0 1)20100001000(0 1)0110111100(0 1)1111(0 1)(0 1)00(0 1)00000111000011100(0 1)010000000
	Squamata                       (0 1 2)0(0 1)000(0 1)0(0 1)00(0 1 2)010(1 2)0000(0 1)11000000(0 1)0(0 1)1(0 1)(0 1 2)(0 2)10110(1 2)2201??(0 1)(0 1)0(0 1)(0 1)(0 1)1001111111(0 1)01111(0 1)001(0 1)0011(0 1)010(0 1)01(0 1 2)101011(0 1)0(0 1)11(0 1)311000001(0 1)2(0 1)0001(0 2)1010(0 1)000110(0 1)00001000(1 2)101?0(0 2)01(0 1)10(0 1)10010101000(0 1)(0 2)11000(0 1)(0 1)010(0 1)011011(0 1)110111111(0 1)00100001(0 1)110000111002010000000
	Prolacerta                     1100000101000?0101100000011000011000111101200011000100110111011100111?0001001000000?01010110101001101000000101000010120100?0110010111?012?00??00110001100000000010122001101011010111001011101000200000?020000031001010000?00
	Trilophosaurus                 110000???0000???00111??1101000???1231111010??0????0?0?11111?01?110111000?100111?0100??2101011100??101002?0?11210001(1 2)100100?01??0101110000100?0??110001?1?000100?10020?00100011010111001011101000100000?020000011?110100?0000
	Rhynchosauria                  0111101000000?01111101101000001111231111112100111000001111110011?001110011001000010101010111101111121102001102000010110100?00100101110012100?0?0110001110010100010110001100011010111101011101100300000112?0000110010100?0010
	Archosauriformes               (0 1)1(0 1)(0 1)101(0 1)(0 1)1000(0 1)0101110000(0 1)(0 1)00001010(0 2)(0 2)1?(0 1)1011(1 2)0010(0 1)0010(0 1)1(0 1)111?011111?11?1(0 1)0110100001(0 1)1(0 1)1(0 1 2)1011(0 1)111001?1110000(0 1)10(1 2)00001(0 1 2)10(0 1)(0 1)0(0 1)01010(0 1)1(0 2)112001(1 2)?00?0(1 2)01100011011001000(0 1)0110001(0 1 2)01011010111101(0 1)11100(0 1)(0 1)02000001(0 1)2(0 1)00001(0 1)0(0 1)1(0 1)(1 2)00?0000
	Claudiosaurus                  100000?110000?11010?0?0001?001101100101102201001100?001000?10????10???00010010100000120100001?10010010000001010000?0110000?01000101010000100000011000100?0001000110200010010000101100000000000101000001000001011101110000000
	Coelurosauravus                00?0001111000???000???100000010011?011110221?0010?0????1?1110?11????1????????????????????1?01??????31?0?00??????0??010110?00?0?0001000?01??1??00????????0?????0?00020?002?0?00???101000000000010100100100?0000110010?000??00
	Kuehneosauridae                0100001010000011110?00000100010010201011022200011301010001111???001??1000110?0010?00??0?0110100011?010000000010?0010101100?111?1?0002000??000000111000000100100?02120?00????00?10211001??100?01?10000???0000011100?1000?0000
	Acerosodontosaurus             1???0??10????00?????0??00??0???0?1??????002001???????????0??0?????????????????????0????????11?????1?1????0??????0?00?00?0??0???0?0?01??????0????0?????????????00100?20?10?1?????????????????????0?????????0???3????0??0???00
	Tangasaurus                    ?????????????????????????????????????????????????????????????????????????????????0??????????????????????????????????0??????0?????0??1???2???????????????1??0??0?100???????00???????????01???????0????01?????0???0??0????00??
	Youngina                       1000000000000001000?00?001?001101100??000110?000000100???0?10?1???????????10??00??00100?01??????00??10000001010000000?0?0000?10??0?01001??????00????0?1010?01?00100??0??0??0001??1??????000?10?0000000(0 1)???1??03????0?0?00000
	Thadeosaurus                   ???????????????????????????????????????????????????????????????????????????0???????????????????????????????1?10????0?00?0??0??0?00?01001??000??0????0??010?01000120?20010000000?011100??0?0?1?1000???00?000000?10?100?0?00??
	Lanthanolania                  10???0?00?000?01????0?0????001?1????????012???????0????????????????????????0??????0?????????1?????????0????0?2?????????????????????????????????????????????????????????????????????????????????????0??????????3??????0????00
	Orovenator                     10?0000?100000000010000?010001???0{0 2}101???1{1 2}?????0?0??????0?10?00?0????000100000?000000?10??0?00001?01?000000000?0?00?????????????????????????????????????????????????????????????????????????0????000?????????3??????0????00
	Sophineta                      000000101000?101000?11102000?01?11001?11022000010????????1111???????????01?0?10???0000010??0???????310?0000???0?0?00?1??1?0010?0???01????????????????????????????????????????0?????????????000?????00????????010???????0??00
	Pamelina                       010000101000??11110000000101?10?1020101102220?0113???????1111????????11?01?0??0???00??0101?0?0?????010?00?0?010?0?10?0??0?0101?11??02????????????????????????????????????????????????????????0??1??00?????????11??????????00
	Tanystropheus                  11000011?1000?01011?00100010010111101111012201??0001001101110111?1111?100100100000000201010010100110100000011210001012110(0 1 2)?01100101020000?00?0001100011000000000101210012010111101110001111002000001001020000131001010000000
	Choristodera                   211000010101010111(0 1)00?1100000010?(0 1)2111110110?(0 1)001001011101110111?0011?0??110010001000011010010?0??10110000010100001110100010(0 1)100110010001100?00111000101?00010001(0 2)1120010010(0 1)0?101110?10111010101001001000100010011010000000
	Macrocnemus                    11000011?1000?01?11?0?1?01?000001021111101210?????0??0?1?1011?11?01?1110?1?0??0??00???0101001?1001101?0000010110001012110??00100101?10011?00000011000110000000001?122001?00011110111000011101000000100102000?131?01010000000
	Hovasaurus                     ????????????????????0??00?101?0??1?0?0??002011??00?10????01???01?0???1????????????????2?????1???????????????0?0???00000?0??0???0?01?10002??0?000010?????10001000120?2?010?10000?01?10000?0??101020???00000000?300?100?001000
	'Anarosaurus-Dactylosaurus'    1000001010000??2010?0??00100101111011111022010111?0?10?1011101??1???11?100111(0 1)?0111???1?0100100111?11000(0 1)001021000101011101010001(1 2)1020002?(0 1)000011101211?0200(0 1)1101(0 1)0(1 2)(1 2)001201000110110000110000011(0 1)10111(0 1)101111130112(0 1)10000000
	Simosaurus                     2000001010100??2010?0??00000001011121111022010111?010011001101??1?1?10?1000111?011000211011010?11??110001101121100111011101010?111102000??00?001100121000200111011122001201?0011?110000110000211?10111?10111012011212000?000
	Placodus                       0010011001010??2010?11?00101100111101111002011??1??10010010101??1?1?110110200110110?01001101111000111101101102101000101101011001101020002?100111110111000000101010122001201000110111000110000(0 2)11220111010110112010?110000000
	Pistosauridae                  10?0001010100??2011?0??01100001011131011012011??1?0?0111001101??1???11?1001011?0110?0?1?0???10?11??1000011011210001110??1010100?1?102(0 1)0???00?0(0 1)11101?1??0200?11011112011001010(0 1)?01?000?????001??0(0 1 2)1111??01111?2?1?21?0000000
	Askeptosaurus                  100001110010000100100?001010101010001111012101??0101?11101111?11?01?1?0001?0?010000112110001100111?01000000112100010101101101000101010?000000?00100001000000000010121011001000?101110000111000102?11100000000030112110000000
	Clarazia                       0011001100100???001?0????11011100?00?1110122?1??010??111?1111???????1?000110?010??0?1?0111011?000??311000011101110?0?0110?0010?0?01010?01?000???110?0100000000?0????2001?00?00??11110?01110000110?011?0?0?000?00?1??10000010
	Thalattosaurus                 1011001100100???011?01?0?110?1100?00?111012201??010??111?1111???????1???01?0?01???0?1?111101100011121100001?12011?1010?00?10???00??01????????????????????100?00????????1?????????01??????????01???111????0?00?3011??1000??00
	Helveticosaurus                00?1001?1?????0?000?0?1?0????1??11???0????????????????????????????????????????????????0?0?001??000?00??0000?????00?0?01101?101001?10200?1?00?10011000100020010001?111001?010000100110??111000?1132010????011103011202?000000
	Largocephalosaurus             00?0001?00000??201110?10111000001111011102?011??010??0???0010??????1?100?1?01?1?0?0???110100???00??01?0(0 1)0?0??21?01101?1110?101000(0 1)??2(2 3)20001010111101210002001?101(0 2)1210110010(0 1)00?0011??0(0 1)100??(0 2)10100111010111113011?11000?000
	Sinosaurosphargis              00?0001000000???01110?1??1110?00??100111022011???????0????010??????1??00??1010100?0002110000???0???01?00010?121001?00?1??2?1????????202???10102111012???????1010????10110000??0??????????????2???0011????????10??1?1?000?000
	Wumengosaurus                  10?00?0100000???01110??011?01010?100?0110221?0111??????1?01?0???????1????0?11??01?1???0?01001?0000??1?(0 1)0000?????01101?100??01000110020000?(0 1)0000?10?1210002001?(0 1)01(0 3)0220010010100?0(0 1)100201100000112111110101111130112110000000
	Nanchangosaurus                10?0?01?0?000?0100110?00011110011110101102210011001?00???00?0???????????????1?????????0??100???0??????02????????0?1?1??10?00100000002010111012121100?1??0000?00113122?11?1?00???001??????????01020?1110??11?1?3011?12010002?
	Hupehsuchus                    10?0?01101000?0100111?00011110011110001102210011001??0???00?0????????????0??11?0??1???0?0100???0?0????02????12100?101?110?00100000002010111012121100?1??0000?001131221111110001?001001001000001020?111010111113011212010{0 1}02?
	Chaohusaurus                   10?0011101001?0100111?00112000010100101102210011001??0???0110?????????0??0?01?100?1???0?00001??001?01?100001121010100?110?0210100(0 1)101000010000021000210?0000000113122111(0 1)011000?101000011100001(0 1)001111010111113011(0 1 2)120010000
	Utatsusaurus                   10?0011101001?0101110?0?112100011110111102010011001??0???001?????????????0?01010??1???1100001?0011?01?100001111000101?110??2101?010010000?000002110001000000000113122?11(0 1)011000?10100100110000100011110101011110112120010000
	Cartorhynchus                  00?0011101001?0100010?00002000100100111102210011001??0?1?01?0?????????????????????????0?00001??000?01?1210?1121010100?110?0210??0?10100001100302110001000000000113122111?0?10?0?001??????????01?0101110???111?3011?12101010?
	Sclerocormus_parviceps         00?0011??1001?0100?11?100001001001000111{0 1}2?0??0?00????????1???????????????????????????1???0???????????12????????????0??1???2100?0??0100?0?10131211???1???0???0?1?????????0?100??001??????????01?00011?0?0?11?11??1??211111??
	Odontochelys                   20?000?010000???001?1?1???10010?1?2001110???????00???????????????0?????0???0?00001????0?00??????????1?0?0?1111010??0????0???????00??101???0???0?1????????100?0000???2001??1000??0111???0111??010?0000?1111???000?0?000???000
	Sclerocormus_cf._S._parviceps  01?0011101001?010011{0 1}?1000010010010001110220000100???????01?0????????????0??1?????????1000001??000?01?1210?112101010??1????2????0?1?100???10131{0 2}110011000010100113122111(0 1)0?1?????????????????0???00111???1????1????12110?111
	Eusaurosphargis                ?0?0?0??????0???0??????0??????0???10?0?????????????????????????????????????0?00?????????0??????????01??01???021?011?1010?1?1??0?10???{1 2}{0 1}0??00001111010100020000001?02?0?00010101?0111000110001?1112000?1101011130??212000?000
	Omphalosaurus                  ?????1???1001??100{0 1}??????0?10???????????{0 1}?????????????????1?????????????????1??02?????100??01???00?01???1???121010?0???????2????0?1?100???10???{0 2}???????????????????????????????????????????????????11????????????????00???11

;

END;
BEGIN LABELS;
	TAXAGROUPLABEL Terrestrial COLOR = (RGB 0.22745098 1 0.03529412) ;
	TAXAGROUPLABEL 'Amphibious-Walk' COLOR = (RGB 0.06666667 0.81176471 1) ;
	TAXAGROUPLABEL Aqua COLOR = (RGB 0.10196078 0.10196078 1) ;
	TAXAGROUPLABEL Obsolete COLOR = (RGB 0.0 0.0 0.0) ;

	CHARGROUPLABEL @Cranial COLOR = (RGB 0.63529412 1 1) ;
	CHARGROUPLABEL what? COLOR = (RGB 0.10196078 1 0.10196078) ;
	CHARGROUPLABEL Should_be_changed COLOR = (RGB 1 0.03529412 0.41960784) ;
	CHARGROUPLABEL Axial COLOR = (RGB 1 0.70196078 0.81960784) ;
	CHARGROUPLABEL RmvdByMuller COLOR = (RGB 0.06666667 1 0.06666667) ;
	CHARGROUPLABEL Pectoral COLOR = (RGB 0.76078431 1 0.70196078) ;
	CHARGROUPLABEL Pelvic COLOR = (RGB 1 0.89411765 0.73333333) ;
	CHARGROUPLABEL Suspected_Aquatic COLOR = (RGB 0.06666667 0.81176471 1) ;
	CHARGROUPLABEL Aquatic COLOR = (RGB 0.06666667 0.06666667 1) ;
	CHARGROUPLABEL Cart COLOR = (RGB 1 1 0.43529412) ;
	CHARGROUPLABEL LiEA2013 COLOR = (RGB 1 0.03529412 0.41960784) ;
	CHARGROUPLABEL LiEA2008Turtle COLOR = (RGB 0.89411765 0.46666667 1) ;


END;

BEGIN SETS;
	TAXPARTITION * UNTITLED  =  Terrestrial :  1- 22, 'Amphibious-Walk' :  23- 26, Aqua :  27- 43;

	CHARPARTITION * UNTITLED  =  @Cranial :  1- 21 23- 26 28- 29 31- 33 36- 40 42- 47 49- 65 67- 71 73- 75 77- 78 80 82- 114, what? :  22 66, Should_be_changed :  27-30\3 34- 35 41 48 72 76-79\3 81, Axial :  115- 138 140- 144, RmvdByMuller :  139, Pectoral :  145- 172, Pelvic :  173- 189, Suspected_Aquatic :  190- 195, Aquatic :  196- 213, Cart :  214- 216;

END;

BEGIN PAUP;
	log file = reisz_mod.txt replace = Yes start;
	assume ancstates = standard;
	ctype unord : all;
	DEFAULTS CONTREE / STRICT MAJRULE LE50 INDICES Outroot = paraphyl File = reisz.mod.consense.tre;
	DEFAULTS HSEARCH ADDSEQ = RANDOM NREPS = 100 SWAP = TBR HOLD = 10 ENFORCE = NO;
	DEFAULTS BANDB ADDSEQ = FURTHEST ENFORCE = NO;
	DEFAULTS BOOTSTRAP NREPS = 1000 CONLEVEL = 50 METHOD = HEURISTIC;
	DEFAULTS DESCRIBE ChgList = YES;
	SET INCREASE = AUTO;
  SET AUTOCLOSE = YES;
	OUTGROUP 1;
  hsearch;
  savetrees file = reisz_modWithTurtlePAUP.tre replace = Yes;
  contree / file = reisz_modWithTurtlePAUPCon.tre replace = Yes;
	DELETE Odontochelys Proganochelys / ClearTrees = YES;
  charset SAD = 196 -213;
  charset susSAD = 191 -195;
	export file = reisz_mod.tnt.nex format = nexus interleaved = no;
  hsearch;
  savetrees file = reisz_modPAUP.tre replace = Yes;
  contree / file = reisz_modPAUPCon.tre replace = Yes;
  Delete NewDiapsid / ClearTrees = YES;
  Exclude 214;
	export file = reisz_mod_woNew.tnt.nex format = nexus interleaved = no;
  hsearch;
  savetrees file = reisz_mod_woNewPAUP.tre replace = Yes;
  contree / file = reisz_mod_woNewPAUPCon.tre replace = Yes;

END;
BEGIN NOTES;

	SU  T = 35 C = 1 N = color I = 7;
	SU  T = 36 C = 1 N = color I = 7;

	SU  T = 43 C = 4 N = color I = 7;

	SU  T = 29 C = 5 N = color I = 6;

	SU  T = 27 C = 14 N = color I = 7;
	SU  T = 28 C = 14 N = color I = 7;
	SU  T = 29 C = 14 N = color I = 7;
	SU  T = 30 C = 14 N = color I = 7;

	SU  T = 27 C = 15 N = color I = 7;
	SU  T = 28 C = 15 N = color I = 7;
	SU  T = 29 C = 15 N = color I = 7;
	SU  T = 30 C = 15 N = color I = 7;
	SU  T = 35 C = 15 N = color I = 7;
	SU  T = 36 C = 15 N = color I = 7;

	SU  T = 12 C = 27 N = color I = 6;
	SU  T = 40 C = 27 N = color I = 7;
	SU  T = 41 C = 27 N = color I = 7;
	SU  T = 42 C = 27 N = color I = 7;

	SU  C = 30 N = color I = 6;
	SU  T = 12 C = 30 N = color I = 6;
	SU  T = 17 C = 30 N = color I = 6;
	SU  T = 27 C = 30 N = color I = 6;

	SU  C = 42 N = color I = 6;
	SU  T = 29 C = 42 N = color I = 6;
	SU  T = 30 C = 42 N = color I = 6;

	SU  T = 5 C = 45 N = color I = 6;

	SU  T = 17 C = 56 N = color I = 6;
	SU  T = 26 C = 56 N = color I = 6;

	SU  T = 37 C = 58 N = color I = 7;

	SU  T = 12 C = 76 N = color I = 5;

	SU  T = 35 C = 90 N = color I = 7;

	SU  T = 9 C = 104 N = color I = 5;
	SU  T = 10 C = 104 N = color I = 5;
	SU  T = 38 C = 104 N = color I = 5;
	SU  T = 39 C = 104 N = color I = 5;
	SU  T = 42 C = 104 N = color I = 5;
	SU  T = 43 C = 104 N = color I = 5;

	SU  T = 38 C = 142 N = color I = 5;
	SU  T = 39 C = 142 N = color I = 5;
	SU  T = 42 C = 142 N = color I = 5;
	SU  T = 43 C = 142 N = color I = 5;

	SU  T = 37 C = 147 N = color I = 6;

	SU  T = 37 C = 155 N = color I = 6;

	SU  C = 162 N = color I = 1;
	SU  T = 32 C = 162 N = color I = 1;
	SU  T = 37 C = 162 N = color I = 7;
	SU  T = 38 C = 162 N = color I = 7;
	SU  T = 39 C = 162 N = color I = 7;
	SU  T = 40 C = 162 N = color I = 7;
	SU  T = 41 C = 162 N = color I = 7;
	SU  T = 42 C = 162 N = color I = 7;

	SU  T = 28 C = 163 N = color I = 7;

	SU  T = 37 C = 178 N = color I = 6;

	SU  T = 10 C = 193 N = color I = 6;
	SU  T = 34 C = 193 N = color I = 6;

	SU  T = 30 C = 203 N = color I = 7;

END;

BEGIN MESQUITECHARMODELS;
	ProbModelSet * UNTITLED   =  'Mk1 (est.)':  1- 220;
END;

BEGIN ASSUMPTIONS;
	TYPESET * UNTITLED   =  unord:  1- 220;

	EXSET * UNTITLED  =  217 -  218;

END;

Begin MESQUITE;
		MESQUITESCRIPTVERSION 2;
		TITLE AUTO;
		tell ProjectCoordinator;
		timeSaved 1665283836855;
		getEmployee #mesquite.minimal.ManageTaxa.ManageTaxa;
		tell It;
			setID 0 8835188569655109344;
			tell It;
				setDefaultOrder  0 1 2 3 4 66 67 7 9 10 11 17 21 64 27 28 30 31 32 33 65 63 8 12 22 29 13 14 15 16 18 19 20 23 40 41 42 38 39 35 36 34 37 58 45 46 47;
				attachments ;
			endTell;
		endTell;
		getEmployee #mesquite.charMatrices.ManageCharacters.ManageCharacters;
		tell It;
			setID 0 6317439739270086969;
			mqVersion 360;
			checksumv 0 3 1743417195 null  getNumChars 220 numChars 220 getNumTaxa 47 numTaxa 47   short true   bits 2305843009213693967   states 15   sumSquaresStatesOnly 24381.0 sumSquares -4.150517416584649E19 longCompressibleToShort false usingShortMatrix true   NumFiles 1 NumMatrices 1;
			mqVersion;
		endTell;
		getWindow;
		tell It;
			suppress;
			setResourcesState false false 147;
			setPopoutState 400;
			setExplanationSize 0;
			setAnnotationSize 0;
			setFontIncAnnot 0;
			setFontIncExp 0;
			setSize 1366 649;
			setLocation -8 0;
			setFont SanSerif;
			setFontSize 18;
			getToolPalette;
			tell It;
			endTell;
			desuppress;
		endTell;
		getEmployee  #mesquite.minimal.ManageTaxa.ManageTaxa;
		tell It;
			showTaxa #8835188569655109344 #mesquite.lists.TaxonList.TaxonList;
			tell It;
				setTaxa #8835188569655109344;
				getWindow;
				tell It;
					useTargetValue off;
					setTargetValue ;
					newAssistant  #mesquite.lists.TaxonListCurrPartition.TaxonListCurrPartition;
					newAssistant  #mesquite.lists.DefaultTaxaOrder.DefaultTaxaOrder;
					getTable;
					tell It;
						columnWidth 1 140;
					endTell;
					setExplanationSize 30;
					setAnnotationSize 20;
					setFontIncAnnot 0;
					setFontIncExp 0;
					setSize 1219 577;
					setLocation -8 0;
					setFont SanSerif;
					setFontSize 18;
					getToolPalette;
					tell It;
						setTool mesquite.lists.TaxonList.TaxonListWindow.ibeam;
					endTell;
				endTell;
				showWindow;
				getEmployee #mesquite.lists.ColorTaxon.ColorTaxon;
				tell It;
					setColor Red;
					removeColor off;
				endTell;
				getEmployee #mesquite.lists.TaxonListAnnotPanel.TaxonListAnnotPanel;
				tell It;
					togglePanel off;
				endTell;
			endTell;
		endTell;
		getEmployee  #mesquite.charMatrices.BasicDataWindowCoord.BasicDataWindowCoord;
		tell It;
			showDataWindow #6317439739270086969 #mesquite.charMatrices.BasicDataWindowMaker.BasicDataWindowMaker;
			tell It;
				getWindow;
				tell It;
					getTable;
					tell It;
						rowNamesWidth 209;
					endTell;
					setExplanationSize 30;
					setAnnotationSize 20;
					setFontIncAnnot 0;
					setFontIncExp 0;
					setSize 1219 577;
					setLocation -8 0;
					setFont SanSerif;
					setFontSize 18;
					getToolPalette;
					tell It;
						setTool mesquite.charMatrices.BasicDataWindowMaker.BasicDataWindow.ibeam;
					endTell;
					setActive;
					setTool mesquite.charMatrices.BasicDataWindowMaker.BasicDataWindow.ibeam;
					colorCells  #mesquite.charMatrices.ColorCells.ColorCells;
				tell It;
					setColor Red;
					removeColor off;
				endTell;
					colorRowNames  #mesquite.charMatrices.TaxonGroupColor.TaxonGroupColor;
					colorColumnNames  #mesquite.charMatrices.CharGroupColor.CharGroupColor;
					colorText  #mesquite.charMatrices.NoColor.NoColor;
					setBackground White;
					toggleShowNames off;
					toggleShowTaxonNames on;
					toggleTight off;
					toggleThinRows off;
					toggleShowChanges on;
					toggleSeparateLines off;
					toggleShowStates on;
					toggleAutoWCharNames on;
					toggleAutoTaxonNames off;
					toggleShowDefaultCharNames off;
					toggleConstrainCW on;
					toggleBirdsEye off;
					toggleShowPaleGrid off;
					toggleShowPaleCellColors off;
					toggleShowPaleExcluded off;
					togglePaleInapplicable on;
					togglePaleMissing off;
					toggleShowBoldCellText off;
					toggleAllowAutosize on;
					toggleColorsPanel off;
					toggleDiagonal on;
					setDiagonalHeight 271;
					toggleLinkedScrolling on;
					toggleScrollLinkedTables off;
				endTell;
				showWindow;
				getWindow;
				tell It;
					forceAutosize;
				endTell;
				getEmployee #mesquite.charMatrices.AlterData.AlterData;
				tell It;
					toggleBySubmenus off;
				endTell;
				getEmployee #mesquite.charMatrices.ColorByState.ColorByState;
				tell It;
					setStateLimit 9;
					toggleUniformMaximum on;
				endTell;
				getEmployee #mesquite.categ.StateNamesEditor.StateNamesEditor;
				tell It;
					makeWindow;
					tell It;
						getTable;
						tell It;
							rowNamesWidth 515;
						endTell;
						setExplanationSize 30;
						setAnnotationSize 20;
						setFontIncAnnot 0;
						setFontIncExp 0;
						setSize 1219 577;
						setLocation -8 0;
						setFont SanSerif;
						setFontSize 18;
						getToolPalette;
						tell It;
							setTool mesquite.categ.StateNamesEditor.StateNamesWindow.ibeam;
						endTell;
						rowsAreCharacters on;
						toggleConstrainChar on;
						toggleConstrainCharNum 3;
						togglePanel off;
						toggleSummaryPanel off;
					endTell;
					showWindow;
				endTell;
				getEmployee #mesquite.categ.StateNamesStrip.StateNamesStrip;
				tell It;
					showStrip off;
				endTell;
				getEmployee #mesquite.charMatrices.AnnotPanel.AnnotPanel;
				tell It;
					togglePanel off;
				endTell;
				getEmployee #mesquite.charMatrices.CharReferenceStrip.CharReferenceStrip;
				tell It;
					showStrip off;
				endTell;
				getEmployee #mesquite.charMatrices.QuickKeySelector.QuickKeySelector;
				tell It;
					autotabOff;
				endTell;
				getEmployee #mesquite.charMatrices.SelSummaryStrip.SelSummaryStrip;
				tell It;
					showStrip off;
				endTell;
				getEmployee #mesquite.categ.SmallStateNamesEditor.SmallStateNamesEditor;
				tell It;
					panelOpen true;
				endTell;
			endTell;
		endTell;
		getEmployee  #mesquite.charMatrices.ManageCharacters.ManageCharacters;
		tell It;
			showCharacters #6317439739270086969 #mesquite.lists.CharacterList.CharacterList;
			tell It;
				setData 0;
				getWindow;
				tell It;
					useTargetValue off;
					setTargetValue ;
					newAssistant  #mesquite.lists.DefaultCharOrder.DefaultCharOrder;
					newAssistant  #mesquite.lists.CharListInclusion.CharListInclusion;
					newAssistant  #mesquite.lists.CharListPartition.CharListPartition;
					newAssistant  #mesquite.stochchar.CharListProbModels.CharListProbModels;
					getTable;
					tell It;
						rowNamesWidth 817;
						columnWidth 1 39;
						columnWidth 2 114;
					endTell;
					setExplanationSize 30;
					setAnnotationSize 20;
					setFontIncAnnot 0;
					setFontIncExp 0;
					setSize 1219 577;
					setLocation -8 0;
					setFont SanSerif;
					setFontSize 18;
					getToolPalette;
					tell It;
						setTool mesquite.lists.CharacterList.CharacterListWindow.arrow;
					endTell;
				endTell;
				showWindow;
				getEmployee #mesquite.lists.CharListAnnotPanel.CharListAnnotPanel;
				tell It;
					togglePanel off;
				endTell;
			endTell;
		endTell;
		endTell;
end;
