# Supplementary material for: A globally distributed durophagous marine reptile clade supports the rapid recovery of pelagic ecosystems after the Permo-Triassic mass extinction
Source: Commun Biol. 2022 Nov 14;5:1242. doi: 10.1038/s42003-022-04162-6 (PMC9663502; doi:10.1038/s42003-022-04162-6)
Supplement: Supplementary file 5 — Supplementary Data 3 [file 42003_2022_4162_MOESM5_ESM.csv]

Group	Species	LENGTH	MAX	AV	SMYPH	MUSCLE	AMA	PMA	RETRO	DENT	INTRA	RECURVE	ANTDENT	PROCFANG	CHISEL	CRUSH	PLATES	CUT	FENCE
Thalattosuchia	Pelagosaurus typus	-0.625912601	-1.245774521	-1.375661049	2.215721604	-1.236410093	-1.084897595	-0.493129556	-0.155638175	0.928825751	absent	present	absent	absent	absent	absent	absent	absent	absent
Thalattosuchia	Platysuchus multiscrobiculatus	-0.247050655	-1.141037053	NA	NA	-0.771495352	-0.816315686	0.156223673	0.229896084	1.022255041	absent	present	absent	absent	absent	absent	absent	absent	absent
Thalattosuchia	Steneosaurus gracilirostris	0.440764187	-1.021233558	-1.274414054	NA	-0.724986127	-0.913577104	NA	0.236161823	NA	absent	present	absent	absent	absent	absent	absent	absent	absent
Thalattosuchia	Steneosaurus heberti	1.737464298	-0.714054843	-0.710114093	1.430379705	-0.148680015	0.035283061	0.380000786	1.60797599	0.344771415	absent	present	absent	absent	absent	absent	absent	absent	absent
Thalattosuchia	Steneosaurus bollensis	0.943658317	-1.116352682	-1.236902787	2.052442244	-0.125852145	-0.595482255	0.540063582	0.561273876	0.927345148	absent	present	absent	absent	absent	absent	absent	absent	absent
Thalattosuchia	Steneosaurus brevior	1.033863542	-0.724182317	-0.805054883	1.800477325	-0.245050995	-0.29639298	-0.039404262	NA	0.236839243	absent	present	absent	absent	absent	absent	absent	absent	absent
Thalattosuchia	Teleosaur indet. BMNHR5703	1.106027722	-0.860100162	-1.089179997	1.928002114	-0.394906088	-0.642312198	-0.284875444	0.64422567	0.524240539	absent	present	absent	absent	absent	absent	absent	absent	absent
Thalattosuchia	Teleidosaurus calvadosii	0.447529578	-0.459507272	-0.531042345	1.336233825	0.079850353	-0.406029933	-0.754989949	0.764063056	-0.231368906	absent	present	absent	absent	absent	absent	absent	absent	absent
Thalattosuchia	Tyrannoneustes lythrodectikos	0.194954948	-0.01935345	0.0705435	0.873511638	-0.041315368	-0.408322468	-0.820470184	0.18967925	-0.193632851	absent	present	absent	absent	absent	absent	absent	absent	absent
Thalattosuchia	Dakosaurus andiniensis	0.587347677	0.184642305	0.528219591	NA	-0.100018406	-0.081678506	-0.586454324	-0.434037268	-0.212948329	absent	present	absent	absent	absent	absent	absent	present	absent
Thalattosuchia	Dakosaurus maximus	0.756482474	0.018796405	0.134176116	NA	0.394956029	-0.279342968	-0.800462335	0.132701944	-0.452045573	absent	present	absent	absent	absent	absent	absent	present	absent
Thalattosuchia	Plesiosuchus manselii	1.286438172	-0.227003385	-0.211998244	0.580224001	-0.292576028	-0.640476029	NA	0.031300387	-0.506696371	absent	present	absent	absent	absent	absent	absent	present	absent
Thalattosuchia	Rhacheosaurus gracilis	-0.528941984	-0.930408205	-1.179902301	NA	-1.347904773	-0.948771458	-0.798643439	-0.360993904	0.497624043	absent	present	absent	absent	absent	absent	absent	absent	absent
Thalattosuchia	Cricosaurus vignaudi	0.091218939	-0.641654463	-0.892169166	1.660566124	-0.914631504	-1.222155168	NA	NA	0.000236899	absent	present	absent	absent	absent	absent	absent	absent	absent
Thalattosuchia	Cricosaurus suevicus	-0.247050655	-0.91951361	-1.169191275	NA	-0.631967675	-0.936099303	-1.107034222	-0.077125119	0.094462413	absent	present	absent	absent	absent	absent	absent	absent	absent
Thalattosuchia	Cricosaurus araucanensis	-0.242540394	-0.399677056	-0.869873353	NA	-0.468054953	-0.764723492	-1.129162719	-0.085653486	-0.335659613	absent	present	absent	absent	absent	absent	absent	absent	absent
Thalattosuchia	Purranisaurus casamiquelai	0.330262786	-0.014528987	-0.559870594	NA	0.008212155	-0.072365214	-0.571801197	-0.302691717	-0.264034079	absent	present	absent	absent	absent	absent	absent	absent	absent
Thalattosuchia	Metriorhynchus superciliosus	0.682063164	-0.378530734	-0.348231879	1.754249569	-0.159694659	-0.658456995	-0.885360507	0.056330654	-0.015877679	absent	present	absent	absent	absent	absent	absent	absent	absent
Thalattosuchia	Suchodus brachyrhynchus	0.639215682	-0.129848479	-0.263612554	NA	-0.100474033	-0.749175283	-1.079033162	0.486928416	-0.247520105	absent	present	absent	absent	absent	absent	absent	absent	absent
Thalattosuchia	Suchodus durobrivensis	0.294180696	-0.026393905	0.277537378	NA	0.095866999	-0.474513609	-0.796460765	NA	-0.150242655	absent	absent	absent	absent	absent	absent	absent	absent	absent
Thalattosuchia	Machimosaurus buffetauti	0.934637794	-0.751745593	-0.849407485	1.494977442	0.26238426	-0.035624646	-0.387624313	0.571674405	0.054362247	absent	absent	absent	absent	absent	present	absent	absent	absent
Thalattosuchia	Geosaurine metriorhynchid indet.	0.970719884	0.164695203	0.333939772	0.964603855	0.213109751	-0.380472794	-0.9645267	-0.803214439	-0.440777367	absent	present	absent	absent	absent	absent	absent	present	absent
Thalattosuchia	Geosaurus giganteus	-0.044088899	-0.445048734	-0.090558127	0.880018498	-0.12886307	-0.453131108	-0.5367225	-1.106827001	0.273128486	absent	present	absent	absent	absent	absent	absent	absent	absent
Ichthyosauromorpha	Aegirosaurus leptospondylus	-0.508645808	-0.991826199	-1.143629072	NA	-1.769518164	-1.688184366	-1.725440607	-1.372676375	0.233700117	absent	present	absent	absent	absent	absent	absent	absent	absent
Ichthyosauromorpha	Barracudasaurus maotaiensis	-0.736414001	-0.883763054	-0.830052377	NA	-1.175667074	-1.10040807	NA	-0.704428535	NA	absent	absent	absent	absent	absent	present	absent	absent	absent
Ichthyosauromorpha	Besanosaurus leptorhynchus	-0.039578637	-0.518479789	-0.756971222	NA	-0.82842906	-1.12752973	-1.165971585	-0.502955294	0.209626932	absent	absent	absent	absent	absent	absent	absent	absent	absent
Ichthyosauromorpha	Brachypterygius extremus	1.557053847	-0.753145902	-0.652790556	NA	-1.078626398	-1.316106537	-0.816258005	-1.103524459	1.071956373	absent	absent	absent	absent	absent	absent	absent	absent	absent
Ichthyosauromorpha	Caypullisaurus bonapartei	2.064458239	-0.784582234	-0.919813999	NA	-1.539377053	-1.339784547	NA	-0.467495721	NA	absent	NA	absent	absent	absent	absent	absent	absent	absent
Ichthyosauromorpha	Chaohusaurus geishanensis	-0.995754024	-0.936184379	-1.141865733	1.313474068	-1.59228827	-1.47956553	-1.289645077	-1.059483709	0.763655866	absent	absent	absent	absent	absent	present	absent	absent	absent
Ichthyosauromorpha	Cymbospondylus piscosus	1.444297316	-0.282854294	-0.35748868	0.475549201	-0.835616006	-0.902147491	-1.269877265	-0.600627493	-0.377942795	absent	absent	absent	absent	absent	absent	absent	absent	absent
Ichthyosauromorpha	Eurhinosaurus longirostris	0.235547299	-0.788801019	-0.884542462	NA	-1.606928152	-1.543902498	-1.369256913	-0.484261932	0.586659047	absent	present	absent	absent	absent	absent	absent	absent	absent
Ichthyosauromorpha	Excalibosaurus costini	0.136321552	-1.095347843	-1.164096756	2.205455697	-1.72493448	-1.679991652	-1.389836415	-0.775086655	0.941549792	absent	present	absent	absent	absent	absent	absent	absent	absent
Ichthyosauromorpha	Grippia longirostris	-0.889762884	-0.148955769	-0.336811576	NA	-0.862910037	-0.782995177	NA	-1.919252339	NA	absent	absent	absent	absent	absent	present	absent	absent	absent
Ichthyosauromorpha	Guanlingsaurus liangae	0.102494592	0.07500712	0.101834544	NA	-0.690098242	-0.471717046	-1.636071604	-0.550064844	-2.638077518	absent	absent	present	absent	absent	absent	absent	absent	absent
Ichthyosauromorpha	Guizhouichthyosaurus tangae	0.745206821	-0.308124819	-0.451929734	NA	-1.197547926	-1.039954745	NA	-0.588742429	NA	absent	absent	absent	absent	absent	absent	absent	absent	absent
Ichthyosauromorpha	Ichthyosaurus breviceps	-0.781516614	-0.701433536	-0.736716041	NA	-1.531479741	-1.215581367	-1.483338937	-0.907197071	-0.316126488	absent	absent	absent	absent	absent	absent	absent	absent	absent
Ichthyosauromorpha	Ichthyosaurus communis	-0.077915858	-0.694992917	-0.546981412	1.35050205	-1.363655821	-1.110567401	-1.226105762	-0.170103149	0.003413666	absent	absent	absent	absent	absent	absent	absent	absent	absent
Ichthyosauromorpha	Ichthyosaurus conybeari	-0.707097303	-1.008546546	-1.06422795	NA	-1.662990776	-1.444106172	-1.515479693	-0.53836272	0.263734799	absent	absent	absent	absent	absent	absent	absent	absent	absent
Ichthyosauromorpha	Leptonectes moorei	-0.447757281	-0.650323648	-0.588148059	NA	-1.493274891	-1.030011125	NA	-1.144946665	NA	absent	present	absent	absent	absent	absent	absent	absent	absent
Ichthyosauromorpha	Leptonectes tenuirostris	0.005523975	-1.003300152	-0.965172197	1.663304011	-1.89466741	-1.796475825	NA	-0.262923928	NA	absent	present	absent	absent	absent	absent	absent	absent	absent
Ichthyosauromorpha	Macgowania janiceps	0.001013714	-0.61527237	-0.582866793	NA	-1.112015165	-0.908052096	-1.092006301	-0.031659851	-0.049621561	absent	absent	absent	absent	absent	absent	absent	absent	absent
Ichthyosauromorpha	Mixosaurus/Phalarodon callawayi	-0.585320249	-0.574079468	-0.649527467	NA	-1.387128651	-1.173412503	-1.166290186	-0.528878588	0.317462799	absent	absent	absent	absent	absent	present	absent	absent	absent
Ichthyosauromorpha	Mixosaurus cornalianus	-0.822108965	-0.853965527	-0.934239301	NA	-1.429794784	-1.214476227	-1.186549609	-0.439565375	0.336013766	absent	present	absent	absent	absent	absent	absent	absent	absent
Ichthyosauromorpha	Mixosaurus/Phalarodon fraasi	-0.675525474	-0.650328013	-0.575556041	NA	-1.37120275	-0.962130472	-0.899416411	0.376780145	0.367716407	absent	absent	absent	absent	absent	present	absent	absent	absent
Ichthyosauromorpha	Mixosaurus kuhnschnyderi	-0.849170533	-1.013831476	-0.955019244	NA	-1.555404774	-1.363213915	-1.274952555	-0.861474549	0.365194062	absent	absent	absent	absent	absent	present	absent	absent	absent
Ichthyosauromorpha	Mixosaurus panxianensis	-0.698076781	-0.578659314	-0.524220824	NA	-1.051141156	-0.922238024	-0.891086123	-0.082464618	0.284552148	absent	absent	absent	absent	absent	present	absent	absent	absent
Ichthyosauromorpha	Ophthalmosaurus icenicus	0.903065965	-0.61020561	-0.671352133	1.212567734	-1.097307322	-1.24708228	-0.550364216	-0.739507034	1.111897494	absent	absent	absent	absent	absent	absent	absent	absent	absent
Ichthyosauromorpha	Ophthalmosaurus natans	1.308989478	-0.878472436	-0.783704229	1.447785917	-1.519587943	-1.320422286	NA	-0.386887583	NA	absent	present	absent	absent	absent	absent	absent	absent	absent
Ichthyosauromorpha	Platypterygius americanus	1.624707766	-0.890284822	-0.803142536	1.725157897	-1.474947391	-1.55019596	-1.095700114	-0.724793657	1.092056357	absent	absent	absent	absent	absent	absent	absent	absent	absent
Ichthyosauromorpha	Platypterygius australis	2.098285198	-0.818735513	-0.921694556	NA	-1.296385186	-1.434160254	-1.087179901	-0.572118488	0.856599401	absent	absent	absent	absent	absent	absent	absent	absent	absent
Ichthyosauromorpha	Platypterygius sachicarum	0.891790312	-0.871536607	-0.608482059	NA	-1.60194618	-1.551291929	-1.4432145	-0.507283169	0.489000264	absent	absent	absent	absent	absent	absent	absent	absent	absent
Ichthyosauromorpha	Qianichthyosaurus zhoui	-0.639443384	-0.745583093	-0.792771294	NA	-1.553068356	-1.479549551	-1.283788379	-0.165873435	0.649509587	absent	absent	absent	absent	absent	absent	absent	absent	absent
Ichthyosauromorpha	Callawayia neoscapularis	-0.111742817	-0.826835434	-0.879117851	1.338175098	-1.48168785	-0.884546241	NA	-0.950487077	0.707889745	absent	NA	absent	absent	absent	absent	absent	absent	absent
Ichthyosauromorpha	Shonisaurus popularis	4.578928889	-0.706173389	-0.839198801	NA	-1.440902457	-1.534659798	NA	-0.48091176	NA	absent	absent	absent	absent	absent	absent	absent	absent	absent
Ichthyosauromorpha	Stenopterygius uniter	0.215251124	-0.681419515	-0.64908299	NA	-1.354874853	-1.22080428	-1.094065893	-0.671827607	0.374171225	absent	absent	absent	absent	absent	absent	absent	absent	absent
Ichthyosauromorpha	Suevoleviathan disinteger	0.677552902	-0.531188287	-0.703772207	NA	-1.474947391	-1.344889908	-1.426080912	-0.410462425	0.055426129	absent	absent	absent	absent	absent	absent	absent	absent	absent
Ichthyosauromorpha	Temnodontosaurus eurycephalus	1.286438172	-0.141187997	-0.050739157	NA	-0.900652729	-0.833540203	-1.146142507	0.411896041	-0.34865217	absent	present	absent	absent	absent	absent	absent	present	absent
Ichthyosauromorpha	Temnodontosaurus platyodon	1.827669523	-0.401485139	-0.204342961	NA	-0.947196872	-0.877188868	-1.072983043	-0.002530338	-0.067465879	absent	present	absent	absent	absent	absent	absent	present	absent
Ichthyosauromorpha	Temnodontosaurus trigonodon	2.312522608	-0.319878665	-0.114319002	NA	-0.453434657	-0.830300971	-1.009115622	NA	0.15557353	absent	present	absent	absent	absent	absent	absent	present	absent
Ichthyosauromorpha	Utatsusaurus hataii	-0.73190374	-0.674069855	-0.816040018	NA	-1.155196465	-0.982140566	-0.838938968	-1.305209932	0.539294495	absent	absent	absent	absent	absent	absent	absent	absent	absent
Ichthyosauromorpha	Wimanius odontopalatus	-0.675525474	-0.847287737	-0.983972306	NA	-1.224960303	-1.163410275	-1.140595776	-0.269013371	0.367716407	absent	absent	absent	absent	absent	absent	absent	absent	absent
Ichthyosauromorpha	Sveltonectes insolitus	0.113770245	-0.902617754	-0.881104048	NA	-1.402917213	-1.445552851	NA	-0.666189529	NA	absent	present	absent	absent	absent	absent	absent	absent	absent
Ichthyosauromorpha	Cryopterygius kristiansenae	1.917874748	-0.593802431	-0.511613166	NA	-1.322077589	-1.231926596	-0.461775244	0.018294421	1.136366128	absent	absent	absent	absent	absent	absent	absent	absent	absent
Ichthyosauromorpha	Palvennia hoybergeti	0.835412046	-0.546453525	-0.521003557	NA	-1.241442968	-1.350614546	NA	0.053780625	NA	absent	NA	absent	absent	absent	absent	absent	absent	absent
Ichthyosauromorpha	Hauf?opteryx typicus	-0.483839371	-1.010167819	-1.085405108	NA	-1.432641884	-1.495590922	-1.518926021	-1.106827001	0.355104684	absent	present	absent	absent	absent	absent	absent	absent	absent
Ichthyosauromorpha	Gulosaurus helmi	-1.02056046	-0.472126928	-0.325216469	NA	-1.37564076	-1.355196085	-0.994637269	-0.883120652	0.900169068	absent	absent	absent	absent	absent	present	absent	absent	absent
Ichthyosauromorpha	Mixosauridae gen. indet. LPV 30986	-0.83789488	-0.574628212	-0.654606996	NA	-1.334489951	-0.975860957	-0.733163204	-0.465470391	0.517355498	absent	absent	absent	absent	absent	absent	absent	absent	absent
Ichthyosauromorpha	Cartorhynchus lenticarpus	-1.089664825	0.870249182	0.880253363	NA	0.253302695	0.044271147	-1.413644075	NA	-0.738818194	absent	absent	present	absent	absent	absent	present	absent	absent
Ichthyosauromorpha	Sclerocormus cf. S. parviceps (HFUT MJS-16-012)	-0.712090648	0.605309282	0.4412529	NA	NA	NA	NA	NA	-0.253374513	absent	absent	present	absent	absent	absent	present	absent	absent
Ichthyosauromorpha	Thalattoarchon saurophagis	1.489399929	-0.41070195	NA	NA	-0.287508722	NA	NA	NA	NA	absent	present	absent	absent	absent	absent	absent	present	absent
Ichthyosauromorpha	New Gen. et sp. SMNS uncat	2.335073914	-0.42723929	-0.26871568	NA	-0.582136362	-1.030355999	-0.940517281	NA	0.51952418	absent	absent	absent	absent	absent	absent	absent	absent	absent
Thalattosauria	Paralonectes merriami	-0.966437325	-0.044645685	0.125277299	NA	0.299329199	0.32581439	0.136726536	-0.012839091	0.084615423	absent	absent	absent	absent	present	present	absent	absent	absent
Thalattosauria	Clarazia schinzi	-1.004774546	1.872560561	1.100952382	NA	0.909114776	0.902722766	-0.412587645	1.764348169	-1.06315674	absent	absent	absent	absent	absent	present	absent	absent	absent
Thalattosauria	Hescheleria ruebeli	-0.993498893	1.182551242	1.597997842	NA	1.192508364	1.520649663	-0.602925744	1.562101132	-2.00812898	absent	absent	absent	absent	absent	absent	absent	absent	absent
Thalattosauria	Askeptosaurus italicus	-0.589830511	-0.525211859	-0.6959936	-1.156628905	0.782130276	0.243083125	-0.256770772	-1.919252339	-0.053636327	absent	present	absent	absent	absent	absent	absent	absent	absent
Thalattosauria	Anshunsaurus huangguoshuensis	-0.37108284	-0.824918925	-0.649766662	1.110823501	-0.924975797	-0.778423593	-0.72578515	-1.218670889	0.407793659	absent	present	absent	absent	absent	absent	absent	absent	absent
Thalattosauria	Miodentosaurus brevis	-0.393634146	0.112567025	0.678034909	-0.161989796	0.932462513	0.371769026	-1.007180284	0.546935609	-1.81749271	absent	absent	absent	absent	absent	absent	absent	absent	absent
Thalattosauria	Xinpusaurus bamaolinensis	-0.878487231	0.281881866	-0.297335804	NA	-0.474999038	-0.081083027	-0.873093569	0.861950402	-1.027700652	absent	present	present	absent	absent	present	absent	absent	absent
Thalattosauria	Xinpusaurus suni	-0.901038537	0.631150496	0.633103511	NA	-0.003594815	-0.267874367	-0.976443784	1.136047236	-0.94390276	absent	present	present	absent	absent	present	absent	absent	absent
Thalattosauria	Concavispina biseridens	0.005523975	0.204963096	0.111941577	NA	-0.095867329	-0.487605159	NA	0.078084862	NA	absent	absent	NA	absent	absent	absent	absent	absent	absent
Thalattosauria	Thalattosaurus alexandrae	-0.461288065	0.560064615	0.272609669	NA	-0.396644876	-0.313509769	-0.293811952	NA	0.37995166	absent	absent	absent	absent	absent	present	absent	absent	absent
Thalattosauria	Endennasaurus acutirostris	-1.045366897	-0.670489246	-0.779480256	0.959652461	NA	NA	NA	-0.529211618	-2.638077518	absent	absent	present	absent	absent	absent	absent	absent	absent
Eosauropterygia	Corosaurus alcovensis	-0.898783407	-0.551093414	-0.958427234	-0.563083378	0.786323715	0.466927404	0.94969612	0.43735938	0.42820181	absent	present	absent	present	absent	absent	absent	absent	absent
Eosauropterygia	Nothosaurus marchicus	-0.758965308	-0.741367294	-0.596684356	-0.575302946	0.673956397	0.919987873	1.125468073	0.552041485	0.323295807	absent	present	absent	present	absent	absent	absent	absent	absent
Eosauropterygia	Anarosaurus heterodontus	-1.09046951	-0.270951032	-0.384825175	-0.811454886	0.489236873	0.238909867	1.243369806	1.484328498	0.536967084	absent	absent	absent	absent	absent	absent	absent	absent	absent
Eosauropterygia	Palatodonta bleekeri	-1.180674735	0.389349137	0.01656985	NA	0.422646906	0.184672069	-0.116215252	-1.028123296	0.203764011	absent	absent	absent	absent	absent	absent	absent	absent	absent
Placodontia	Placodus gigas	-0.765730699	4.72976362	3.661656496	0.903992748	1.541530125	1.492696544	1.135086732	2.747316365	0.134104063	absent	absent	absent	absent	present	present	present	absent	absent
Eosauropterygia	Diandongosaurus acutidentatus	-1.155868298	NA	NA	-0.248866062	-0.306756778	0.493817622	1.570467831	0.771327393	0.763571051	absent	present	absent	present	absent	absent	absent	absent	absent
Eosauropterygia	Dianopachysaurus dingi	-1.160378559	-0.821489486	NA	NA	0.274962226	0.953987679	1.396870313	0.958839038	0.24748465	absent	present	absent	absent	absent	absent	absent	absent	absent
Eosauropterygia	Lariosaurus hongguoensis	-0.98222324	-0.613347975	NA	-0.522807014	0.911380103	0.866353308	NA	1.582366261	NA	absent	present	absent	present	absent	absent	absent	absent	absent
Placodontia	Placodus inexpectatus	-0.80181279	3.055190622	1.990215309	0.945057271	1.496397511	2.050667638	1.189006917	2.535855338	0.239841845	absent	absent	absent	absent	present	present	present	absent	absent
Eosauropterygia	Wumengosaurus delicatomandibularis	-1.056642551	-0.671867118	-0.751549263	NA	-1.60810452	-1.023524964	-0.045723891	-0.187100203	1.07563858	absent	absent	absent	absent	absent	present	absent	absent	absent
Eosauropterygia	Atopodentatus unicus	-0.934865497	0.916915738	1.411371674	0.344205662	-1.104966501	-0.517714988	0.355163455	2.178621066	0.422367205	absent	absent	present	absent	absent	absent	absent	absent	present
Placodontia	Cyamodus rostratus	-0.923589843	3.783789979	2.895430274	0.82266115	2.430371895	2.597733397	1.389758637	0.415207016	0.136959146	absent	absent	absent	absent	present	present	present	absent	absent
Eosauropterygia	Nothosaurus giganteus	0.034840673	-1.018337391	-0.915325595	-0.439060873	1.048993651	0.739054461	1.144473756	2.247467156	0.381216514	absent	present	absent	present	absent	absent	absent	absent	absent
Eosauropterygia	Augustasaurus hagdorni	-0.386868754	-0.617778213	NA	0.296284993	0.943405962	0.976803849	NA	0.663730394	NA	absent	present	absent	present	absent	absent	absent	absent	absent
Placodontia	Cyamodus hildegardis	-1.052132289	4.032413811	3.622067177	NA	2.763799196	2.070679677	1.161915555	2.185176498	-0.271886388	absent	absent	absent	absent	present	present	present	absent	absent
Eosauropterygia	Neusticosaurus edwardsii	-1.070173334	-0.880950863	-0.931349872	-0.872230715	-0.371158248	-0.430226	NA	0.729229342	0.054945682	absent	present	absent	absent	absent	absent	absent	absent	absent
Eosauropterygia	Neusticosaurus pusillus	-1.155868298	-0.726216673	-0.625454368	-0.87683126	-0.005365812	0.328477368	0.635186615	0.754552571	0.236888173	absent	present	absent	absent	absent	absent	absent	absent	absent
Eosauropterygia	Nothosaurus jagisteus	-0.73190374	-1.030275332	NA	-0.077514497	0.484253742	0.231108925	1.380300845	1.348274459	0.824450908	absent	present	absent	present	absent	absent	absent	absent	absent
Placodontia	Paraplacodus broilii	-0.964182195	2.132545927	1.606674001	NA	0.612746388	0.443180502	0.127941765	1.329904492	0.001668385	absent	absent	absent	absent	present	present	absent	absent	absent
Eosauropterygia	Serpianosaurus mirigiolensis	-1.052132289	-0.830297319	-0.776915775	-0.863355551	-0.138030141	-0.121055632	0.553276312	1.299843949	0.618511167	absent	present	absent	absent	absent	absent	absent	absent	absent
Eosauropterygia	Simosaurus gaillardoti	-0.258326308	-0.283622886	0.057742308	-0.502100961	0.748028274	0.166751155	0.466685469	0.047227488	0.51510017	absent	absent	absent	absent	absent	present	absent	absent	absent
Eosauropterygia	Keichousaurus hui	-1.158123429	-0.967244585	-1.028000466	-0.739989036	0.671828888	0.531591361	0.848184464	2.180018312	0.190154473	absent	present	absent	present	absent	absent	absent	absent	absent
Eosauropterygia	Qianxisaurus chajiangensis	-0.993498893	-0.747161658	-0.622060793	NA	-0.167439166	-0.00502473	-0.052168763	-0.815092448	0.258414809	absent	absent	absent	absent	absent	absent	absent	absent	absent
Eosauropterygia	Lariosaurus xingyiensis	-0.808578181	-0.805078824	-0.639629909	-0.174114636	1.00542566	0.774228374	NA	1.498434737	0.293741569	absent	present	absent	present	absent	absent	absent	absent	absent
Eosauropterygia	Yunguisaurus liae	-0.614636947	-0.657647179	NA	0.546701373	1.342322828	1.053983154	1.304108013	1.017802184	0.288912821	absent	present	absent	present	absent	absent	absent	absent	absent
Placodontia	Psephochelys polyosteoderma	-0.928100105	2.140885139	1.089144702	1.632850664	1.610830729	4.1560305	1.636664014	0.473594165	-0.955857623	absent	absent	present	absent	absent	present	present	absent	absent
Placodontia	Henodus chelyops	-0.901038537	2.570710432	2.948733437	-0.758669836	1.512720646	1.505895405	1.685271668	3.212092441	-2.195312093	absent	absent	present	absent	absent	present	present	absent	absent
Placodontia	Placochelys placodonta	-0.916824452	3.979402396	2.913351625	1.192286959	3.252252059	4.246179062	1.309397666	2.526977097	-0.452866155	absent	absent	present	absent	absent	present	present	absent	absent
Eosauropterygia	Thalassiodracon hawkinsii	-0.765730699	-0.321400312	-0.487492543	0.114239075	0.1999661	0.385942669	1.357527147	0.853149127	0.6409704	absent	present	absent	present	absent	absent	absent	absent	absent
Eosauropterygia	Rhomaleosaurus megacephalus	0.785799173	-0.275274541	-0.371805413	-0.291119288	1.176942666	0.863346715	1.250824743	NA	0.469878935	absent	present	absent	absent	absent	absent	absent	absent	absent
Eosauropterygia	Macroplata tenuiceps	0.046116327	-0.346915066	-0.271740079	0.464376171	0.837433175	0.69763622	NA	-0.67450066	NA	absent	present	absent	absent	absent	absent	absent	absent	absent
Eosauropterygia	Anningasaura lymense	-0.314704574	NA	-0.031867154	-0.324512966	0.574946732	0.359783544	NA	0.457091775	NA	absent	present	absent	present	absent	absent	absent	absent	absent
Eosauropterygia	Stratesaurus taylori	-0.743179393	-0.361089929	-0.317287408	-0.522635808	0.70351152	0.665711707	1.37731513	0.406798778	0.380728501	absent	present	absent	present	absent	absent	absent	absent	absent
Eosauropterygia	Attenborosaurus conybeari	-0.021537592	0.136902435	-0.010823475	NA	0.671168177	-0.139201781	0.299969388	NA	0.610035985	absent	present	absent	absent	absent	absent	absent	absent	absent
Eosauropterygia	Plesiosaurus dolichodeirus	-0.73190374	-0.531847583	-0.442910044	-0.227755298	-0.283148482	0.155024408	1.515831011	0.942185276	0.742646304	absent	present	absent	present	absent	absent	absent	absent	absent
Eosauropterygia	Cryonectes neustriacus	-0.15684543	-0.356867629	-0.490239651	0.259738651	0.338788717	0.372367199	0.888435549	0.159346531	0.641086678	absent	present	absent	absent	absent	absent	absent	absent	absent
Eosauropterygia	Hauffiosaurus tomistomimus	-0.201948042	-0.67596089	-0.839916035	0.416826689	-0.524996456	-0.2843519	-0.004149925	-0.041647113	0.51952418	absent	present	absent	absent	absent	absent	absent	absent	absent
Eosauropterygia	Hauffiosaurus longirostris	0.429488533	-0.787889235	NA	1.164591149	-0.341444293	-0.07337789	NA	0.540281904	NA	absent	present	absent	absent	absent	absent	absent	absent	absent
Eosauropterygia	Meyerasaurus victor	-0.319214835	0.215307021	0.329268675	-0.274715255	1.232199217	0.733896247	0.958799289	0.548642721	0.341626829	absent	present	absent	present	absent	absent	absent	absent	absent
Eosauropterygia	Microcleidus homalospondylus	-0.562768943	0.454600131	0.500382922	-0.029750893	0.947341291	0.991386114	1.890244579	NA	0.810576326	absent	present	absent	present	absent	absent	absent	absent	absent
Eosauropterygia	Rhomaleosaurus zetlandicus	0.587347677	-0.261865886	-0.149512763	-0.309383585	0.799935112	0.721141255	1.451640725	-0.037979915	0.593150951	absent	present	absent	absent	absent	absent	absent	absent	absent
Eosauropterygia	Seeleyosaurus guilelmiimperatoris	-0.765730699	-0.08326261	0.074195461	NA	0.874931238	0.481423478	0.882015919	0.589110892	0.422367205	absent	present	absent	present	absent	absent	absent	absent	absent
Eosauropterygia	Maresaurus coccai	1.252611213	-0.325749859	-0.287217759	-0.382888887	1.179025121	0.931547293	1.11838092	-0.062545117	0.386432433	absent	present	absent	absent	absent	absent	absent	absent	absent
Eosauropterygia	Pliosaurus andrewsi NHMR3891	1.230059906	0.104394289	0.103004708	NA	0.731159862	0.773993017	1.423763569	0.197920604	0.464677501	absent	present	absent	absent	absent	absent	absent	present	absent
Eosauropterygia	Cryptoclidus eurymerus	-0.355296925	-0.067054285	0.183078826	-0.491252999	0.023666305	0.263266088	1.648324462	1.398505586	0.766867527	absent	present	absent	present	absent	absent	absent	absent	absent
Eosauropterygia	Liopleurodon ferox	1.24133556	-0.668775492	-0.59498413	0.314668669	0.646502669	0.469182349	1.521227734	-0.054028111	0.896675971	absent	present	absent	absent	absent	absent	absent	present	absent
Eosauropterygia	Marmornectes candrewi	0.790309434	-0.773594375	-0.857926893	0.679295945	-0.33174801	-0.553757699	0.478221138	0.187120097	0.923435202	absent	present	absent	absent	absent	absent	absent	absent	absent
Eosauropterygia	Peloneustes philarchus	0.530969412	-0.306036589	-0.259417658	0.740677217	0.333023744	0.204738214	1.067838206	0.221598214	0.832986719	absent	present	absent	absent	absent	absent	absent	absent	absent
Eosauropterygia	Simolestes vorax	0.981995537	-0.040519945	0.065513493	-0.082830807	0.274962226	0.210345779	0.928787515	0.653427898	0.6409704	absent	present	absent	absent	absent	absent	absent	absent	absent
Eosauropterygia	Tricleidus seeleyi	-0.652974168	-0.03563507	0.333289469	-0.188348539	-0.02502228	0.252820387	1.266502425	1.143591186	0.750271997	absent	present	absent	present	absent	absent	absent	absent	absent
Eosauropterygia	Pliosaurus kevani	3.733254904	-0.014370837	0.121109228	NA	0.500463108	0.198720635	0.694490364	0.149748864	0.573746183	absent	present	absent	absent	absent	absent	absent	present	absent
Eosauropterygia	Kimmerosaurus langhami	-0.55149329	-0.176095951	-0.280890075	-0.684797371	-0.487710246	0.590544403	2.265446368	2.018945063	0.844753039	absent	present	absent	present	absent	absent	absent	absent	absent
Eosauropterygia	Callawayasaurus colombiensis	-0.269601961	0.177554873	0.166981354	-0.465000072	-0.117874627	0.663019132	1.93632565	NA	0.823139728	absent	present	absent	present	absent	absent	absent	absent	absent
Eosauropterygia	Kronosaurus queenslandicus	3.812184476	-0.49546509	-0.349966447	-0.098250703	0.167344466	0.101917478	0.827449056	0.626407773	0.547843478	absent	present	absent	absent	absent	absent	absent	absent	absent
Eosauropterygia	Edgarosaurus muddi	-0.044088899	-0.009989471	-0.265362116	0.530878944	-0.100018406	-0.245794581	1.315752516	0.111811006	1.14543931	absent	present	absent	absent	absent	absent	absent	absent	absent
Eosauropterygia	Eromangasaurus australis	-0.314704574	-0.232098674	0.229892909	-0.026464166	0.08747191	0.77051815	1.700518852	NA	0.845910894	absent	present	absent	present	absent	absent	absent	absent	absent
Eosauropterygia	Nichollssaura borealis	-0.463543195	-0.181654834	-0.083786851	-0.594939321	-0.030411223	0.325065643	NA	0.452348573	NA	absent	present	absent	absent	absent	absent	absent	absent	absent
Eosauropterygia	UN-DG-R-100 Pliosaur indet.	1.151130334	0.098175639	0.483156322	0.099830141	0.560661756	0.216541234	0.823251605	0.268493036	0.53687364	absent	present	absent	absent	absent	absent	absent	absent	absent
Eosauropterygia	Plesiopleurodon wellesi	0.564796371	-0.438961962	-0.386042874	NA	1.262253005	1.12222074	NA	0.386904396	NA	absent	present	absent	absent	absent	absent	absent	absent	absent
Eosauropterygia	Thalassomedon haningtoni	0.192699817	-0.149941166	-0.085271911	NA	0.034974622	0.059615853	1.210756156	0.953483657	0.658458655	absent	present	absent	present	absent	absent	absent	absent	absent
Eosauropterygia	Megacephalosaurus eulerti	2.639516549	-0.12782639	0.102226584	NA	0.476706192	0.179057336	1.268145834	-0.359728262	0.861491166	absent	present	absent	absent	absent	absent	absent	absent	absent
Eosauropterygia	Libonectes morgani	-0.073405597	0.058116973	0.187635959	-0.404636017	0.203959976	0.569807741	1.629162186	0.476360837	0.725048551	absent	present	absent	present	absent	absent	absent	absent	absent
Eosauropterygia	Libonectes atlasense	-0.201948042	0.049036113	0.272144772	-0.618695368	0.074972556	0.629148504	1.820565949	1.24920648	0.6409704	absent	present	absent	present	absent	absent	absent	absent	absent
Eosauropterygia	Manemergus anguirostris	-0.513156069	-0.658762056	-0.611339861	1.423124473	0.640327971	0.286340386	0.8797887	0.619576843	0.549885735	absent	present	absent	absent	absent	absent	absent	absent	absent
Eosauropterygia	Thililua longicollis	0.350558961	-0.311120987	-0.161514915	1.368562696	0.037564416	0.140506107	0.928787515	NA	0.743194915	absent	present	absent	absent	absent	absent	absent	absent	absent
Eosauropterygia	Trinacromerum bentonianum	0.440764187	-0.681036841	-0.56428486	1.566659623	-0.418879488	-0.224462503	1.180314766	-0.194921009	1.124276782	absent	present	absent	absent	absent	absent	absent	absent	absent
Eosauropterygia	Styxosaurus snowii	-0.134294124	0.035806241	0.320436138	NA	0.149968682	0.654482445	1.666219682	-0.15899744	0.891453227	absent	present	absent	present	absent	absent	absent	absent	absent
Eosauropterygia	Dolichorhynchops osborni	0.113770245	-0.741168464	-0.671241725	1.274329216	-0.640244741	-0.615122121	0.315360041	-0.487180557	1.014998915	absent	present	absent	absent	absent	absent	absent	absent	absent
Eosauropterygia	Terminonatator ponteixensis	-0.540217637	0.829598581	0.389047187	-0.3497286	0.374957062	0.520595092	1.602806099	-0.599061165	0.914224393	absent	present	absent	present	absent	absent	absent	absent	absent
Eosauropterygia	Dolichorhynchops herschelensis	-0.066640205	-0.279376012	-0.644908815	1.453930904	-0.754396372	-0.286529696	0.637244565	-0.210769643	0.876718943	absent	present	absent	absent	absent	absent	absent	absent	absent
Eosauropterygia	Aristonectes parvidens	0.519693759	-0.327585707	-0.270223197	-0.787236233	0.684032007	0.650038524	1.544713046	NA	0.733237982	absent	present	absent	absent	absent	absent	absent	absent	absent
Eosauropterygia	Kaiwhekea katiki	0.294180696	-0.3285089	-0.164422583	-0.957914651	0.968956232	0.914237501	1.51905231	0.2876344	0.543088372	absent	present	absent	absent	absent	absent	absent	absent	absent
Eosauropterygia	Zarafasaura oceanis	-0.382358493	0.180619708	0.525742517	-0.273400193	-0.292576028	0.092155564	1.39228982	0.078874844	0.90683915	absent	present	absent	present	absent	absent	absent	absent	absent
Squamata	Clidastes propython	-0.413930322	-0.144803814	-0.471276584	-1.156628905	-0.660382722	-0.70313531	-0.687084521	-0.361723425	0.278678589	present	present	absent	absent	absent	absent	absent	present	absent
Squamata	Mosasaurus lemonnieri	1.579605154	0.717571436	0.192372407	-1.156628905	0.347539123	0.630566689	0.296780886	0.295261889	-0.12590371	present	present	absent	absent	absent	absent	absent	present	absent
Squamata	Mosasaurus hoffmanni	2.17721477	0.425450155	0.073924431	-1.156628905	0.035771923	0.285623786	-0.05986644	-0.147301394	-0.041710673	present	present	absent	absent	absent	absent	absent	present	absent
Squamata	Mosasaurus missouriensis	0.249078083	0.228148231	-0.156761406	-1.156628905	-0.255779592	-0.325241708	-0.268848813	0.111811006	0.304657793	present	present	absent	absent	absent	absent	absent	present	absent
Squamata	Mosasaurus beaugei	0.519693759	0.971347213	0.403894157	-1.156628905	0.080167093	-0.203194238	-0.340281796	NA	0.23641254	present	present	absent	absent	absent	absent	absent	present	absent
Squamata	Plesiotylosaurus crassidens	0.99327119	0.266654013	0.082716031	-1.156628905	0.274962226	-0.23814977	-0.276172875	NA	0.345409958	present	present	absent	absent	absent	absent	absent	present	absent
Squamata	Plotosaurus bennisoni	-0.102722295	0.057498947	-0.728467909	-0.20108907	-0.295858493	-0.186418285	-0.273451453	0.218709077	0.03914784	present	present	absent	absent	absent	absent	absent	absent	absent
Squamata	Prognathodon solvayi	0.271629389	0.703313436	0.374119327	-1.156628905	0.388592721	0.355061638	-0.049641456	-0.078985853	-0.13738946	present	present	absent	absent	absent	absent	absent	present	absent
Squamata	Prognathodon overtoni	0.898555704	1.01704528	0.714350424	-1.156628905	0.281358484	0.395326533	0.13175718	0.248225709	-0.016237499	present	present	absent	absent	absent	present	absent	present	absent
Squamata	Prognathodon saturator	1.455572969	1.43499084	0.988399349	-1.156628905	0.439510689	0.21398671	-0.027431786	-0.359532808	0.013754483	present	present	absent	absent	absent	absent	absent	present	absent
Squamata	Prognathodon kianda	0.63245029	1.182932976	0.394660637	-1.156628905	-0.310373395	-0.084621777	-0.311820782	-0.212663748	-0.098814801	present	present	absent	absent	absent	absent	absent	present	absent
Squamata	Hainosaurus bernardi	1.969742752	0.230040991	0.129834329	-1.156628905	-0.018016272	0.387940176	0.098481889	-0.050616565	-0.093121715	present	present	absent	absent	absent	absent	absent	present	absent
Squamata	Tylosaurus proriger	1.534502541	0.523793335	0.39170364	-1.156628905	-0.020104501	0.090896682	-0.004785936	0.309922923	-0.053363517	present	present	absent	absent	absent	absent	absent	present	absent
Squamata	Tylosaurus nepaeolicus	0.650491335	0.090451366	-0.010521383	-1.156628905	0.119173171	0.430491515	0.027952558	0.631841718	-0.195952458	present	present	absent	absent	absent	absent	absent	present	absent
Squamata	Tylosaurus kansasensis	0.643725943	0.443526852	0.388868052	-1.156628905	0.547675413	0.610603397	0.19993014	0.001025733	-0.147325968	present	present	absent	absent	absent	absent	absent	present	absent
Squamata	Russellosaurus coheni	-0.269601961	0.290953779	0.06058805	-1.156628905	0.310674667	0.291483045	0.036229553	-0.347596179	0.029401939	present	present	absent	absent	absent	absent	absent	present	absent
Squamata	Angolasaurus bocagei	-0.030558115	0.128616562	0.046525369	-1.156628905	0.354806011	0.027889635	-0.359748893	0.590616814	NA	present	present	absent	absent	absent	absent	absent	present	absent
Squamata	Selmasaurus johnsoni	-0.332745619	0.861998268	0.386469264	-1.156628905	0.833606842	0.314400853	-0.043694851	0.236161823	-0.07283595	present	present	absent	absent	absent	absent	absent	present	absent
Squamata	Platecarpus tympaniticus	-0.134294124	0.606344485	0.40792739	-1.156628905	0.024975138	0.098349871	-0.305982626	0.006026457	-0.019393417	present	present	absent	absent	absent	absent	absent	present	absent
Squamata	Plioplatecarpus primaevus	-0.323725096	0.083914868	-0.002022702	-1.156628905	0.608278344	0.400632025	-0.156023461	0.014360997	-0.360960908	present	present	absent	absent	absent	absent	absent	absent	absent
Squamata	Plioplatecarpus houzeaui	-0.201948042	0.101955603	-0.245846698	-1.156628905	0.808268015	0.612709591	-0.377587268	-0.452373256	-0.62207028	present	present	absent	absent	absent	absent	absent	absent	absent
Squamata	Ectenosaurus clidastoides	0.23780243	0.280405043	0.489515349	-1.156628905	-0.050602354	-0.144963554	-0.334866138	-0.568359044	0.158009854	present	present	absent	absent	absent	absent	absent	absent	absent
Squamata	Eonatator sternbergi	-0.413930322	-0.144803814	-0.688716517	-1.156628905	-0.365454135	-0.616162417	NA	-0.584227556	NA	present	present	absent	absent	absent	absent	absent	absent	absent
Squamata	Opetiosaurus buccichi	-0.871721839	0.428811272	-0.236858088	-1.156628905	1.098449105	0.638895559	-0.000148355	-0.366086251	-0.316311563	present	present	absent	absent	absent	absent	absent	absent	absent
Squamata	Haasiasaurus gittelmani	-0.862701316	0.335374369	0.072839016	-1.156628905	1.096575841	1.298242181	0.668113818	-1.16245485	-0.062180003	present	present	absent	absent	absent	absent	absent	absent	absent
Squamata	Tethysaurus nopcsai	-0.585320249	-0.091767528	-0.246357268	-1.156628905	0.649942859	0.194981051	NA	-0.052124821	NA	present	present	absent	absent	absent	absent	absent	absent	absent
Squamata	Eremiasaurus heterodontus	0.386641051	0.845507921	0.368712928	-1.156628905	-0.151176101	-0.050434466	0.007719901	-0.80516696	0.282780918	present	present	absent	absent	absent	absent	absent	present	absent
Squamata	Latoplatecarpus willistoni	-0.017027331	0.622197951	0.373320348	-1.156628905	0.714789133	0.409969569	-0.027115456	0.165260042	-0.193173369	present	present	absent	absent	absent	absent	absent	absent	absent
Squamata	Globidens schurmanni	0.260353736	1.667322176	1.567809898	-1.156628905	1.076447547	0.34400853	-0.284875444	-0.548672188	-0.301860172	present	absent	absent	absent	absent	present	absent	absent	absent
Squamata	Tylosaurus sp (SGM-M1)	0.104749723	0.566129963	0.30772541	-1.156628905	0.602590356	-0.258817038	-0.349247969	NA	0.29963606	present	present	absent	absent	absent	absent	absent	present	absent
Squamata	Romeosaurus fumanensis	0.23780243	0.24348447	0.102801349	-1.156628905	0.274962226	0.311119548	0.403713793	-0.854912167	0.327469694	present	present	absent	absent	absent	absent	absent	present	absent
Squamata	Pontosaurus lesinensis	-1.081448987	-0.500003588	-0.570145014	-1.156628905	0.699940276	0.295235901	NA	1.293212852	NA	present	present	absent	absent	absent	absent	absent	absent	absent
Testudinata	Odontochelys semitestacea	-1.108510555	0.130977384	0.081495161	-0.366124252	0.817335208	0.530486506	0.055920456	-1.919252339	-0.095336649	absent	absent	absent	absent	absent	absent	absent	absent	absent
Testudinata	Bouliachelys suteri	-0.867211578	2.01388554	2.028301823	0.600331436	3.081268894	1.698803795	-0.700423087	-1.919252339	-2.638077518	absent	absent	present	absent	absent	absent	absent	absent	absent
Testudinata	Terlinguachelys fischbecki	-0.788282006	0.881821761	1.440355932	-0.248866062	0.748621972	1.489939525	-0.79045841	-0.251642434	-2.638077518	absent	absent	present	absent	absent	absent	absent	absent	absent
Testudinata	Nichollsemys baieri	-0.991243762	1.821839006	2.192577665	-0.551453676	1.924877009	2.446318024	-0.378191406	-1.919252339	-2.638077518	absent	absent	present	absent	absent	absent	absent	absent	absent
Testudinata	Mesodermochelys undulatus	-0.901038537	1.651740647	2.620255867	0.313082364	0.810648844	1.437723457	-0.81296724	-0.221863686	-2.638077518	absent	absent	present	absent	absent	absent	absent	absent	absent
Testudinata	Toxochelys latiremis	-0.973202717	0.454752198	0.569751185	0.132170193	1.302686922	1.499885442	-0.786171013	-1.919252339	-2.638077518	absent	absent	present	absent	absent	absent	absent	absent	absent
Testudinata	Desmatochelys lowi	-0.844660271	0.919802256	1.988541619	0.383817131	0.911292996	1.072210985	-0.970529055	-1.919252339	-2.638077518	absent	absent	present	absent	absent	absent	absent	absent	absent
Testudinata	Protostega gigas	-0.540217637	2.020287091	2.500266592	NA	0.424954479	1.118625267	-0.950521206	-1.919252339	-2.638077518	absent	absent	present	absent	absent	absent	absent	absent	absent
Testudinata	Microstega copei	-0.878487231	1.1074259	2.124313077	NA	0.774936403	0.81627871	-1.080854028	-1.919252339	-2.638077518	absent	absent	present	absent	absent	absent	absent	absent	absent
Testudinata	Euclastes wielandi	-0.979968109	2.218735176	2.568393898	1.667522161	1.846309638	1.872857353	-0.625393651	-1.919252339	-2.638077518	absent	absent	present	absent	absent	absent	absent	absent	absent
Testudinata	Archelon ischyros	-0.168121083	1.629792472	3.260058241	0.40511362	0.823321	1.308923824	-0.868489023	-1.919252339	-2.638077518	absent	absent	present	absent	absent	absent	absent	absent	absent
Testudinata	Ctenochelys stenoporus	-1.085959249	0.507975823	1.192792987	0.095457775	1.671441823	1.234660973	-0.900501582	-1.919252339	-2.638077518	absent	absent	present	absent	absent	absent	absent	absent	absent
Testudinata	Plesiochelys planiceps	-1.058897681	1.991937364	2.537886857	0.22662876	2.417708697	2.078557013	-0.5367225	-1.919252339	-2.638077518	absent	absent	present	absent	absent	absent	absent	absent	absent
Testudinata	Plesiochelys etalloni	-1.047622028	2.536252112	2.816924588	0.215101613	1.67488992	1.638263427	-0.726520282	-1.919252339	-2.638077518	absent	absent	present	absent	absent	absent	absent	absent	absent
Others	Dinocephalosaurus orientalis	-0.675525474	-0.604101209	-0.617239725	-0.715523118	-0.703330391	-0.712570562	-0.155932486	-1.919252339	1.011437546	absent	present	absent	present	absent	absent	absent	absent	absent
Others	Hupehsuchus nanchangensis	-0.923589843	-1.103032691	-1.305475742	NA	-1.838458943	-1.461022063	-2.062532274	0.509653041	-2.638077518	absent	absent	present	absent	absent	absent	absent	absent	absent
Others	Largocephalosaurus polycarpon	-0.671015213	-0.354957417	-0.264318154	NA	1.266258369	0.281676775	0.327356065	0.528568133	0.377286489	absent	absent	absent	absent	absent	present	absent	absent	absent
Others	Qianosuchus mixtus	-0.355296925	-0.222145116	-0.137826844	NA	0.368363996	0.038436584	0.656109109	0.047563084	0.695335068	absent	present	absent	absent	absent	absent	absent	present	absent
Others	Helveticosaurus zollingeri	-0.585320249	0.511173367	0.860948611	NA	0.973702081	1.244965341	NA	1.810164773	NA	absent	absent	absent	absent	absent	absent	absent	absent	absent
Others	Tanystropheus longobardicus	-0.833384618	-0.261865886	0.02740927	-0.700041415	-0.56499439	-0.552900785	-0.279152632	-0.797866424	0.540348635	absent	present	absent	present	absent	absent	absent	absent	absent
