# Supplementary material for: A globally distributed durophagous marine reptile clade supports the rapid recovery of pelagic ecosystems after the Permo-Triassic mass extinction
Source: Commun Biol. 2022 Nov 14;5:1242. doi: 10.1038/s42003-022-04162-6 (PMC9663502; doi:10.1038/s42003-022-04162-6)
Supplement: Supplementary file 6 — Supplementary Data 4 [file 42003_2022_4162_MOESM6_ESM.txt]

install.packages("StatMatch")
library(StatMatch)

data <- read.csv(file = file.choose())

dist.data <- gower.dist(data[,-1])

cmdscale(dist.data)

pco.data <- cmdscale(d = dist.data, k = nrow(dist.data) - 1)
scree.data <- apply(pco.data, 2, var) / sum(apply(pco.data, 2, var)) * 100
par(mar=c(6,6,2,2))
plot(scree.data, type = "l", xlab = "Ordination axis", ylab = "Percentage variance")

PCOx <- 1
PCOy <- 2

levels(data[,1])

plot(pco.data[, PCOx], pco.data[, PCOy], xlab = paste("PCO ", PCOx, " (",
                                                      round(scree.data[PCOx], 2), "% variance)", sep = ""), , ylab = paste("PCO ",
                                                                                                                           PCOy, " (", round(scree.data[PCOy], 2), "% variance)", sep = ""),
     col = c("black","cornflowerblue","grey","cadetblue1","darksalmon","khaki1","bisque","darkolivegreen3")[factor(data$Group)],
     bg = c("white","cornflowerblue","grey","cadetblue1","darksalmon","khaki1","bisque","darkolivegreen3")[factor(data$Group)],
     pch = c(21, 17, 21, 21, 23, 15, 23, 25)[factor(data$Group)]
)

legend("topleft",
       legend = levels(factor(data$Group)),
       col = c("black","cornflowerblue","grey","cadetblue1","darksalmon","khaki1","bisque","darkolivegreen3")[factor(levels(factor(data$Group)))],
       pch = c(21, 17, 21, 21, 23, 15, 23, 25)[factor(levels(factor(data$Group)))]
)
